# Supplementary material for: N-(3,4-Dimethyl­phen­yl)-4-methyl­benzamide
Source: Acta Crystallogr Sect E Struct Rep Online. 2009 Oct 17;65(Pt 11):o2751. doi: 10.1107/S1600536809041257 (PMC2971027; doi:10.1107/S1600536809041257)
Supplement: Supplementary file 1 [file e-65-o2751-sup1.cif]

##############################################################################
###                                                                        ###
###        Electronic paper (Acta Crystallographica Section E)             ###
###                                                                        ###
##############################################################################
#                                                                            #
# This CIF contains the data in a paper accepted for publication in Acta     #
# Crystallographica Section E. It conforms to the requirements of Notes      #
# for Authors for Section E, and has been peer reviewed under the auspices   #
# of the IUCr Commission on Journals.                                        #
#                                                                            #
# Full details of the Crystallographic Information File format               #
# are given in the paper "The Crystallographic Information File (CIF):       #
# a New Standard Archive File for Crystallography" by S. R. Hall, F. H.      #
# Allen and I. D. Brown [Acta Cryst. (1991), A47, 655-685].                  #
#                                                                            #
# The current version of the core CIF dictionary is obtainable from          #
# ftp://ftp.iucr.org/pub/cif_core.dic. The current version number is 2.4.    #
#                                                                            #
# Software is freely available for graphical display of the structure(s) in  #
# this CIF.  For information consult the CIF home page http://www.iucr.org/  #
# cif/home.html                                                              #
#                                                                            #
# This file may be used for bona fide research purposes within the           #
# scientific community so long as proper attribution is given to the journal # 
# article from which it was obtained.                                        #
#                                                                            #
##############################################################################
                                             
data_I
_audit_creation_method     'WinGX routine CIF_UPDATE'
_chemical_name_systematic
;
<i>N</i>-(3,4-Dimethylphenyl)-4-methylbenzamide
;
_chemical_formula_moiety     'C16 H17 N O'
_chemical_formula_sum     'C16 H17 N O'
_chemical_formula_iupac     'C16 H17 N O'
_chemical_formula_weight     239.31
_symmetry_cell_setting     triclinic
_symmetry_space_group_name_H-M     'P -1'
_symmetry_space_group_name_Hall     '-P 1'
loop_
    _symmetry_equiv_pos_as_xyz
    'x, y, z'
    '-x, -y, -z'
_cell_length_a     9.4186(3)
_cell_length_b     9.55915(18)
_cell_length_c     15.8813(4)
_cell_angle_alpha     74.361(2)
_cell_angle_beta     79.696(2)
_cell_angle_gamma     88.1582(18)
_cell_volume     1354.51(6)
_cell_formula_units_Z     4
_cell_measurement_reflns_used     13000
_cell_measurement_theta_min     2.2087
_cell_measurement_theta_max     29.2801
_cell_measurement_temperature     295(2)
_exptl_crystal_description     block
_exptl_crystal_colour     colourless
_exptl_crystal_size_max     0.51
_exptl_crystal_size_mid     0.41
_exptl_crystal_size_min     0.22
_exptl_crystal_density_diffrn     1.173
_exptl_crystal_density_method     'not measured'
_exptl_crystal_F_000     512
_exptl_absorpt_coefficient_mu     0.073
_exptl_absorpt_correction_type     multi-scan
_exptl_absorpt_process_details     '(CrysAlis Pro; Oxford Diffraction, 2009)'
_exptl_absorpt_correction_T_min     0.943
_exptl_absorpt_correction_T_max     0.981
_exptl_special_details
;
;
_diffrn_ambient_temperature     295(2)
_diffrn_radiation_type     MoK\a
_diffrn_radiation_wavelength     0.71073
_diffrn_radiation_monochromator     graphite
_diffrn_measurement_device_type
                       'Oxford Diffraction Xcalibur with a Ruby Gemini detector'
_diffrn_measurement_method     \w
_diffrn_detector_area_resol_mean     10.434
_diffrn_reflns_number     24655
_diffrn_reflns_av_R_equivalents     0.0156
_diffrn_reflns_theta_min     2.21
_diffrn_reflns_theta_max     25.65
_diffrn_reflns_theta_full     25.65
_diffrn_measured_fraction_theta_max     0.998
_diffrn_measured_fraction_theta_full     0.998
_diffrn_reflns_limit_h_min     -11
_diffrn_reflns_limit_h_max     11
_diffrn_reflns_limit_k_min     -11
_diffrn_reflns_limit_k_max     11
_diffrn_reflns_limit_l_min     -19
_diffrn_reflns_limit_l_max     19
_diffrn_standards_number     0
_diffrn_standards_interval_count     .
_diffrn_standards_interval_time     .
_diffrn_standards_decay_%     ?
_refine_special_details
;
Refinement of <i>F</i>^2^ against ALL reflections. The weighted <i>R</i>-factor
<i>wR</i> and goodness of fit <i>S</i> are based on <i>F</i>^2^, conventional
<i>R</i>-factors <i>R</i> are based on <i>F</i>, with <i>F</i> set to zero for
negative <i>F</i>^2^. The threshold expression of <i>F</i>^2^ >
\s(<i>F</i>^2^) is used only for calculating <i>R</i>-factors(gt) <i>etc</i>.
and is not relevant to the choice of reflections for refinement.
<i>R</i>-factors based on <i>F</i>^2^ are statistically about twice as large
as those based on <i>F</i>, and <i>R</i>- factors based on ALL data will be
even larger.
;
_reflns_number_total     5130
_reflns_number_gt     3880
_reflns_threshold_expression     I>2\s(I)
_refine_ls_structure_factor_coef     Fsqd
_refine_ls_matrix_type     full
_refine_ls_R_factor_all     0.055
_refine_ls_R_factor_gt     0.0415
_refine_ls_wR_factor_gt     0.1206
_refine_ls_wR_factor_ref     0.126
_refine_ls_goodness_of_fit_ref     1.085
_refine_ls_restrained_S_all     1.087
_refine_ls_number_reflns     5130
_refine_ls_number_parameters     332
_refine_ls_number_restraints     2
_refine_ls_hydrogen_treatment     constr
_refine_ls_weighting_scheme     calc
_refine_ls_weighting_details
         'calc w=1/[\s^2^(Fo^2^)+(0.0705P)^2^+0.0954P] where P=(Fo^2^+2Fc^2^)/3'
_atom_sites_solution_hydrogens     geom
_atom_sites_solution_primary     direct
_atom_sites_solution_secondary     difmap
_refine_ls_shift/su_max     0.000
_refine_ls_shift/su_mean     0.000
_refine_diff_density_max     0.192
_refine_diff_density_min     -0.126
_refine_ls_extinction_method     none
loop_
    _atom_type_symbol
    _atom_type_description
    _atom_type_scat_dispersion_real
    _atom_type_scat_dispersion_imag
    _atom_type_scat_source
    C C 0.0033 0.0016 'International Tables Vol C Tables 4.2.6.8 and 6.1.1.4'
    H H 0 0 'International Tables Vol C Tables 4.2.6.8 and 6.1.1.4'
    N N 0.0061 0.0033 'International Tables Vol C Tables 4.2.6.8 and 6.1.1.4'
    O O 0.0106 0.006 'International Tables Vol C Tables 4.2.6.8 and 6.1.1.4'
_computing_data_collection
;
CrysAlis Pro (Oxford Diffraction, 2009)
;
_computing_cell_refinement
;
CrysAlis Pro (Oxford Diffraction, 2009)
;
_computing_data_reduction
;
CrysAlis Pro (Oxford Diffraction, 2009)
;
_computing_structure_solution     'SHELXS97 (Sheldrick, 2008)'
_computing_structure_refinement     'SHELXL97 (Sheldrick, 2008)'
_computing_molecular_graphics
;
ORTEP-3 (Farrugia, 1997) and DIAMOND (Brandenburg, 2002)
;
_computing_publication_material
;
SHELXL97 (Sheldrick, 2008), PLATON (Spek, 2009) and WinGX
(Farrugia, 1999)
;
loop_
    _atom_site_type_symbol
    _atom_site_label
    _atom_site_fract_x
    _atom_site_fract_y
    _atom_site_fract_z
    _atom_site_U_iso_or_equiv
    _atom_site_adp_type
    _atom_site_calc_flag
    _atom_site_refinement_flags
    _atom_site_occupancy
    _atom_site_disorder_assembly
    _atom_site_disorder_group
    C C1 0.10346(14) 0.30182(13) 0.21469(9) 0.0465(3) Uani d . 1 . .
    C C2 0.11199(14) 0.43910(14) 0.15658(9) 0.0488(3) Uani d . 1 . .
    H H2 0.1996 0.4899 0.1399 0.059 Uiso calc R 1 . .
    C C3 -0.00845(15) 0.50305(14) 0.12241(9) 0.0502(3) Uani d . 1 . .
    C C4 -0.13954(15) 0.42676(15) 0.14676(10) 0.0536(4) Uani d . 1 . .
    C C5 -0.14410(15) 0.28750(16) 0.20304(10) 0.0571(4) Uani d . 1 . .
    H H5 -0.2303 0.2345 0.2184 0.069 Uiso calc R 1 . .
    C C6 -0.02543(15) 0.22486(15) 0.23707(10) 0.0538(4) Uani d . 1 . .
    H H6 -0.0322 0.1313 0.2749 0.065 Uiso calc R 1 . .
    C C7 0.32980(14) 0.30304(13) 0.27355(9) 0.0483(3) Uani d U 1 . .
    C C8 0.43956(14) 0.20801(13) 0.31706(9) 0.0464(3) Uani d . 1 . .
    C C9 0.51877(16) 0.26395(15) 0.36612(10) 0.0569(4) Uani d . 1 . .
    H H9 0.5038 0.3591 0.3695 0.068 Uiso calc R 1 . .
    C C10 0.61908(16) 0.18210(16) 0.40995(10) 0.0601(4) Uani d . 1 . .
    H H10 0.6691 0.2219 0.4437 0.072 Uiso calc R 1 . .
    C C11 0.64706(15) 0.04163(15) 0.40481(10) 0.0549(4) Uani d . 1 . .
    C C12 0.57052(16) -0.01379(15) 0.35434(11) 0.0603(4) Uani d . 1 . .
    H H12 0.5887 -0.1076 0.3491 0.072 Uiso calc R 1 . .
    C C13 0.46711(16) 0.06721(14) 0.31119(10) 0.0554(4) Uani d . 1 . .
    H H13 0.416 0.027 0.2782 0.067 Uiso calc R 1 . .
    C C14 0.00537(19) 0.65361(16) 0.06181(11) 0.0678(4) Uani d . 1 . .
    H H14A 0.1056 0.6805 0.0424 0.102 Uiso calc R 1 . .
    H H14B -0.0423 0.7201 0.0929 0.102 Uiso calc R 1 . .
    H H14C -0.0384 0.6569 0.0112 0.102 Uiso calc R 1 . .
    C C15 -0.27382(18) 0.4940(2) 0.11380(14) 0.0790(5) Uani d . 1 . .
    H H15A -0.287 0.5882 0.1243 0.118 Uiso calc R 1 . .
    H H15B -0.3562 0.433 0.1449 0.118 Uiso calc R 1 . .
    H H15C -0.2636 0.5034 0.0513 0.118 Uiso calc R 1 . .
    C C16 0.75981(18) -0.04604(19) 0.45196(12) 0.0738(5) Uani d . 1 . .
    H H16A 0.819 0.0174 0.4694 0.111 Uiso calc PR 0.5 . .
    H H16B 0.819 -0.094 0.4127 0.111 Uiso calc PR 0.5 . .
    H H16C 0.7132 -0.1173 0.5038 0.111 Uiso calc PR 0.5 . .
    H H16D 0.7484 -0.1466 0.4546 0.111 Uiso calc PR 0.5 . .
    H H16E 0.7484 -0.0353 0.5112 0.111 Uiso calc PR 0.5 . .
    H H16F 0.8542 -0.012 0.4201 0.111 Uiso calc PR 0.5 . .
    N N1 0.22333(12) 0.23479(11) 0.25316(8) 0.0522(3) Uani d . 1 . .
    H H1N 0.2277 0.1417 0.2643 0.063 Uiso calc R 1 . .
    O O1 0.33726(11) 0.43667(9) 0.25845(7) 0.0638(3) Uani d U 1 . .
    C C21 0.74411(15) 0.18251(13) 0.82751(10) 0.0510(3) Uani d . 1 . .
    C C22 0.64037(16) 0.22586(15) 0.88897(10) 0.0549(4) Uani d . 1 . .
    H H22 0.5795 0.3012 0.8688 0.066 Uiso calc R 1 . .
    C C23 0.62458(16) 0.16037(16) 0.97944(10) 0.0585(4) Uani d U 1 . .
    C C24 0.71696(18) 0.04716(15) 1.00955(10) 0.0626(4) Uani d . 1 . .
    C C25 0.81944(19) 0.00514(16) 0.94732(11) 0.0651(4) Uani d . 1 . .
    H H25 0.8804 -0.0704 0.9671 0.078 Uiso calc R 1 . .
    C C26 0.83512(17) 0.07014(15) 0.85765(11) 0.0605(4) Uani d . 1 . .
    H H26 0.9056 0.0393 0.8178 0.073 Uiso calc R 1 . .
    C C27 0.81041(15) 0.21391(14) 0.66478(10) 0.0513(3) Uani d . 1 . .
    C C28 0.81065(15) 0.32107(14) 0.57693(9) 0.0490(3) Uani d . 1 . .
    C C29 0.91799(16) 0.31421(16) 0.50555(11) 0.0575(4) Uani d . 1 . .
    H H29 0.987 0.2423 0.5134 0.069 Uiso calc R 1 . .
    C C30 0.92379(17) 0.41186(17) 0.42359(11) 0.0621(4) Uani d . 1 . .
    H H30 0.9981 0.4065 0.3774 0.074 Uiso calc R 1 . .
    C C31 0.82068(18) 0.51821(16) 0.40875(10) 0.0598(4) Uani d . 1 . .
    C C32 0.71185(18) 0.52273(16) 0.47904(10) 0.0612(4) Uani d . 1 . .
    H H32 0.6403 0.5918 0.4703 0.073 Uiso calc R 1 . .
    C C33 0.70702(16) 0.42699(15) 0.56190(10) 0.0567(4) Uani d . 1 . .
    H H33 0.6334 0.4335 0.6082 0.068 Uiso calc R 1 . .
    C C34 0.5104(2) 0.2114(2) 1.04295(12) 0.0811(5) Uani d U 1 . .
    H H34A 0.5544 0.2391 1.0863 0.122 Uiso calc R 1 . .
    H H34B 0.4413 0.1343 1.0724 0.122 Uiso calc R 1 . .
    H H34C 0.4627 0.2934 1.0108 0.122 Uiso calc R 1 . .
    C C35 0.7065(2) -0.0265(2) 1.10752(12) 0.0877(6) Uani d . 1 . .
    H H35A 0.7735 -0.1047 1.1154 0.132 Uiso calc R 1 . .
    H H35B 0.6102 -0.0641 1.1319 0.132 Uiso calc R 1 . .
    H H35C 0.729 0.0427 1.1374 0.132 Uiso calc R 1 . .
    C C36 0.8276(2) 0.6250(2) 0.31868(12) 0.0885(6) Uani d . 1 . .
    H H36A 0.9105 0.6056 0.2788 0.133 Uiso calc PR 0.5 . .
    H H36B 0.8349 0.722 0.324 0.133 Uiso calc PR 0.5 . .
    H H36C 0.7418 0.6152 0.2959 0.133 Uiso calc PR 0.5 . .
    H H36D 0.7476 0.6896 0.3203 0.133 Uiso calc PR 0.5 . .
    H H36E 0.8232 0.5732 0.2751 0.133 Uiso calc PR 0.5 . .
    H H36F 0.9164 0.68 0.3033 0.133 Uiso calc PR 0.5 . .
    N N2 0.75630(13) 0.26110(11) 0.73672(8) 0.0549(3) Uani d . 1 . .
    H H2N 0.7257 0.3488 0.7264 0.066 Uiso calc R 1 . .
    O O2 0.85769(12) 0.09069(10) 0.67005(7) 0.0667(3) Uani d . 1 . .
loop_
    _atom_site_aniso_label
    _atom_site_aniso_U_11
    _atom_site_aniso_U_22
    _atom_site_aniso_U_33
    _atom_site_aniso_U_12
    _atom_site_aniso_U_13
    _atom_site_aniso_U_23
    C1 0.0471(7) 0.0423(7) 0.0512(8) 0.0065(6) -0.0090(6) -0.0149(6)
    C2 0.0438(7) 0.0467(7) 0.0571(8) -0.0020(6) -0.0106(6) -0.0144(6)
    C3 0.0564(8) 0.0446(7) 0.0529(8) 0.0033(6) -0.0142(7) -0.0158(6)
    C4 0.0478(8) 0.0568(8) 0.0618(9) 0.0048(6) -0.0153(7) -0.0223(7)
    C5 0.0457(8) 0.0577(8) 0.0681(10) -0.0055(7) -0.0070(7) -0.0183(7)
    C6 0.0537(8) 0.0452(7) 0.0590(9) -0.0006(6) -0.0042(7) -0.0115(6)
    C7 0.0518(8) 0.0403(6) 0.0518(8) 0.0060(6) -0.0073(6) -0.0123(6)
    C8 0.0447(7) 0.0406(7) 0.0491(8) 0.0056(6) -0.0035(6) -0.0078(6)
    C9 0.0590(9) 0.0468(7) 0.0689(10) 0.0088(7) -0.0138(7) -0.0215(7)
    C10 0.0569(9) 0.0615(9) 0.0638(10) 0.0040(7) -0.0158(7) -0.0171(7)
    C11 0.0454(8) 0.0547(8) 0.0542(8) 0.0054(6) -0.0045(6) -0.0004(7)
    C12 0.0628(9) 0.0410(7) 0.0742(10) 0.0126(7) -0.0124(8) -0.0114(7)
    C13 0.0561(8) 0.0461(7) 0.0661(9) 0.0083(6) -0.0155(7) -0.0162(7)
    C14 0.0778(11) 0.0526(8) 0.0736(11) 0.0044(8) -0.0314(9) -0.0069(8)
    C15 0.0593(10) 0.0817(11) 0.1008(14) 0.0088(9) -0.0308(9) -0.0226(10)
    C16 0.0613(10) 0.0733(10) 0.0743(11) 0.0121(8) -0.0174(8) 0.0035(9)
    N1 0.0549(7) 0.0350(5) 0.0658(8) 0.0044(5) -0.0144(6) -0.0101(5)
    O1 0.0730(7) 0.0377(4) 0.0875(8) 0.0087(5) -0.0319(6) -0.0175(5)
    C21 0.0560(8) 0.0375(6) 0.0605(9) -0.0002(6) -0.0165(7) -0.0106(6)
    C22 0.0542(8) 0.0464(7) 0.0659(10) 0.0028(6) -0.0163(7) -0.0148(7)
    C23 0.0608(9) 0.0524(8) 0.0644(10) -0.0087(7) -0.0128(7) -0.0168(7)
    C24 0.0765(10) 0.0475(8) 0.0630(10) -0.0104(7) -0.0211(8) -0.0063(7)
    C25 0.0776(11) 0.0451(8) 0.0720(11) 0.0081(7) -0.0262(9) -0.0072(7)
    C26 0.0673(10) 0.0451(7) 0.0689(10) 0.0092(7) -0.0175(8) -0.0124(7)
    C27 0.0501(8) 0.0401(7) 0.0668(9) 0.0054(6) -0.0163(7) -0.0163(6)
    C28 0.0500(8) 0.0417(7) 0.0604(9) 0.0033(6) -0.0162(7) -0.0185(6)
    C29 0.0523(8) 0.0555(8) 0.0726(10) 0.0107(7) -0.0161(7) -0.0287(8)
    C30 0.0642(10) 0.0676(9) 0.0596(9) -0.0015(8) -0.0054(8) -0.0291(8)
    C31 0.0743(10) 0.0550(8) 0.0552(9) 0.0011(7) -0.0147(8) -0.0215(7)
    C32 0.0705(10) 0.0540(8) 0.0600(9) 0.0164(7) -0.0172(8) -0.0152(7)
    C33 0.0595(9) 0.0520(8) 0.0577(9) 0.0122(7) -0.0082(7) -0.0157(7)
    C34 0.0821(12) 0.0884(12) 0.0752(12) -0.0012(10) -0.0092(9) -0.0289(10)
    C35 0.1162(16) 0.0751(11) 0.0675(11) -0.0026(11) -0.0260(11) -0.0052(9)
    C36 0.1194(16) 0.0842(12) 0.0585(11) 0.0085(11) -0.0133(10) -0.0158(9)
    N2 0.0663(8) 0.0392(6) 0.0596(7) 0.0121(5) -0.0157(6) -0.0123(5)
    O2 0.0815(7) 0.0407(5) 0.0802(7) 0.0160(5) -0.0193(6) -0.0187(5)
_geom_special_details
;
All e.s.d.'s (except the e.s.d. in the dihedral angle between two l.s. planes)
are estimated using the full covariance matrix. The cell e.s.d.'s are taken
into account individually in the estimation of e.s.d.'s in distances, angles
and torsion angles; correlations between e.s.d.'s in cell parameters are only
used when they are defined by crystal symmetry. An approximate (isotropic)
treatment of cell e.s.d.'s is used for estimating e.s.d.'s involving l.s.
planes.
;
loop_
    _geom_bond_atom_site_label_1
    _geom_bond_atom_site_label_2
    _geom_bond_site_symmetry_2
    _geom_bond_distance
    _geom_bond_publ_flag
    C1 C6 . 1.3796(19) ?
    C1 C2 . 1.3812(18) ?
    C1 N1 . 1.4309(16) ?
    C2 C3 . 1.3970(18) ?
    C2 H2 . 0.93 ?
    C3 C4 . 1.393(2) ?
    C3 C14 . 1.495(2) ?
    C4 C5 . 1.386(2) ?
    C4 C15 . 1.513(2) ?
    C5 C6 . 1.378(2) ?
    C5 H5 . 0.93 ?
    C6 H6 . 0.93 ?
    C7 O1 . 1.2364(15) ?
    C7 N1 . 1.3448(17) ?
    C7 C8 . 1.4927(18) ?
    C8 C9 . 1.3812(19) ?
    C8 C13 . 1.3871(18) ?
    C9 C10 . 1.372(2) ?
    C9 H9 . 0.93 ?
    C10 C11 . 1.381(2) ?
    C10 H10 . 0.93 ?
    C11 C12 . 1.380(2) ?
    C11 C16 . 1.510(2) ?
    C12 C13 . 1.3863(19) ?
    C12 H12 . 0.93 ?
    C13 H13 . 0.93 ?
    C14 H14A . 0.96 ?
    C14 H14B . 0.96 ?
    C14 H14C . 0.96 ?
    C15 H15A . 0.96 ?
    C15 H15B . 0.96 ?
    C15 H15C . 0.96 ?
    C16 H16A . 0.96 ?
    C16 H16B . 0.96 ?
    C16 H16C . 0.96 ?
    C16 H16D . 0.96 ?
    C16 H16E . 0.96 ?
    C16 H16F . 0.96 ?
    N1 H1N . 0.86 ?
    C21 C26 . 1.3885(19) ?
    C21 C22 . 1.389(2) ?
    C21 N2 . 1.4209(18) ?
    C22 C23 . 1.387(2) ?
    C22 H22 . 0.93 ?
    C23 C24 . 1.402(2) ?
    C23 C34 . 1.501(2) ?
    C24 C25 . 1.385(2) ?
    C24 C35 . 1.512(2) ?
    C25 C26 . 1.375(2) ?
    C25 H25 . 0.93 ?
    C26 H26 . 0.93 ?
    C27 O2 . 1.2326(15) ?
    C27 N2 . 1.3502(18) ?
    C27 C28 . 1.491(2) ?
    C28 C33 . 1.3872(19) ?
    C28 C29 . 1.392(2) ?
    C29 C30 . 1.375(2) ?
    C29 H29 . 0.93 ?
    C30 C31 . 1.386(2) ?
    C30 H30 . 0.93 ?
    C31 C32 . 1.383(2) ?
    C31 C36 . 1.508(2) ?
    C32 C33 . 1.380(2) ?
    C32 H32 . 0.93 ?
    C33 H33 . 0.93 ?
    C34 H34A . 0.96 ?
    C34 H34B . 0.96 ?
    C34 H34C . 0.96 ?
    C35 H35A . 0.96 ?
    C35 H35B . 0.96 ?
    C35 H35C . 0.96 ?
    C36 H36A . 0.96 ?
    C36 H36B . 0.96 ?
    C36 H36C . 0.96 ?
    C36 H36D . 0.96 ?
    C36 H36E . 0.96 ?
    C36 H36F . 0.96 ?
    N2 H2N . 0.86 ?
loop_
    _geom_angle_atom_site_label_1
    _geom_angle_atom_site_label_2
    _geom_angle_atom_site_label_3
    _geom_angle_site_symmetry_1
    _geom_angle_site_symmetry_3
    _geom_angle
    _geom_angle_publ_flag
    C6 C1 C2 . . 119.20(12) ?
    C6 C1 N1 . . 118.01(11) ?
    C2 C1 N1 . . 122.79(12) ?
    C1 C2 C3 . . 121.25(12) ?
    C1 C2 H2 . . 119.4 ?
    C3 C2 H2 . . 119.4 ?
    C4 C3 C2 . . 119.52(12) ?
    C4 C3 C14 . . 121.29(13) ?
    C2 C3 C14 . . 119.17(13) ?
    C5 C4 C3 . . 118.06(12) ?
    C5 C4 C15 . . 120.72(14) ?
    C3 C4 C15 . . 121.22(13) ?
    C6 C5 C4 . . 122.34(13) ?
    C6 C5 H5 . . 118.8 ?
    C4 C5 H5 . . 118.8 ?
    C5 C6 C1 . . 119.57(13) ?
    C5 C6 H6 . . 120.2 ?
    C1 C6 H6 . . 120.2 ?
    O1 C7 N1 . . 122.74(12) ?
    O1 C7 C8 . . 121.06(12) ?
    N1 C7 C8 . . 116.20(11) ?
    C9 C8 C13 . . 117.98(12) ?
    C9 C8 C7 . . 117.90(11) ?
    C13 C8 C7 . . 124.11(12) ?
    C10 C9 C8 . . 121.37(13) ?
    C10 C9 H9 . . 119.3 ?
    C8 C9 H9 . . 119.3 ?
    C9 C10 C11 . . 121.13(14) ?
    C9 C10 H10 . . 119.4 ?
    C11 C10 H10 . . 119.4 ?
    C12 C11 C10 . . 117.77(13) ?
    C12 C11 C16 . . 121.72(14) ?
    C10 C11 C16 . . 120.50(15) ?
    C11 C12 C13 . . 121.47(13) ?
    C11 C12 H12 . . 119.3 ?
    C13 C12 H12 . . 119.3 ?
    C12 C13 C8 . . 120.26(13) ?
    C12 C13 H13 . . 119.9 ?
    C8 C13 H13 . . 119.9 ?
    C3 C14 H14A . . 109.5 ?
    C3 C14 H14B . . 109.5 ?
    H14A C14 H14B . . 109.5 ?
    C3 C14 H14C . . 109.5 ?
    H14A C14 H14C . . 109.5 ?
    H14B C14 H14C . . 109.5 ?
    C4 C15 H15A . . 109.5 ?
    C4 C15 H15B . . 109.5 ?
    H15A C15 H15B . . 109.5 ?
    C4 C15 H15C . . 109.5 ?
    H15A C15 H15C . . 109.5 ?
    H15B C15 H15C . . 109.5 ?
    C11 C16 H16A . . 109.5 ?
    C11 C16 H16B . . 109.5 ?
    H16A C16 H16B . . 109.5 ?
    C11 C16 H16C . . 109.5 ?
    H16A C16 H16C . . 109.5 ?
    H16B C16 H16C . . 109.5 ?
    C11 C16 H16D . . 109.5 ?
    H16A C16 H16D . . 141.1 ?
    H16B C16 H16D . . 56.3 ?
    H16C C16 H16D . . 56.3 ?
    C11 C16 H16E . . 109.5 ?
    H16A C16 H16E . . 56.3 ?
    H16B C16 H16E . . 141.1 ?
    H16C C16 H16E . . 56.3 ?
    H16D C16 H16E . . 109.5 ?
    C11 C16 H16F . . 109.5 ?
    H16A C16 H16F . . 56.3 ?
    H16B C16 H16F . . 56.3 ?
    H16C C16 H16F . . 141.1 ?
    H16D C16 H16F . . 109.5 ?
    H16E C16 H16F . . 109.5 ?
    C7 N1 C1 . . 126.38(10) ?
    C7 N1 H1N . . 116.8 ?
    C1 N1 H1N . . 116.8 ?
    C26 C21 C22 . . 118.95(14) ?
    C26 C21 N2 . . 123.14(13) ?
    C22 C21 N2 . . 117.83(12) ?
    C23 C22 C21 . . 122.13(13) ?
    C23 C22 H22 . . 118.9 ?
    C21 C22 H22 . . 118.9 ?
    C22 C23 C24 . . 118.70(14) ?
    C22 C23 C34 . . 119.93(14) ?
    C24 C23 C34 . . 121.37(15) ?
    C25 C24 C23 . . 118.36(14) ?
    C25 C24 C35 . . 120.60(15) ?
    C23 C24 C35 . . 121.03(16) ?
    C26 C25 C24 . . 122.92(14) ?
    C26 C25 H25 . . 118.5 ?
    C24 C25 H25 . . 118.5 ?
    C25 C26 C21 . . 118.94(15) ?
    C25 C26 H26 . . 120.5 ?
    C21 C26 H26 . . 120.5 ?
    O2 C27 N2 . . 122.99(13) ?
    O2 C27 C28 . . 121.21(13) ?
    N2 C27 C28 . . 115.80(11) ?
    C33 C28 C29 . . 117.72(13) ?
    C33 C28 C27 . . 123.19(13) ?
    C29 C28 C27 . . 119.08(12) ?
    C30 C29 C28 . . 121.18(13) ?
    C30 C29 H29 . . 119.4 ?
    C28 C29 H29 . . 119.4 ?
    C29 C30 C31 . . 121.05(14) ?
    C29 C30 H30 . . 119.5 ?
    C31 C30 H30 . . 119.5 ?
    C32 C31 C30 . . 117.79(14) ?
    C32 C31 C36 . . 121.41(15) ?
    C30 C31 C36 . . 120.79(15) ?
    C33 C32 C31 . . 121.46(14) ?
    C33 C32 H32 . . 119.3 ?
    C31 C32 H32 . . 119.3 ?
    C32 C33 C28 . . 120.77(14) ?
    C32 C33 H33 . . 119.6 ?
    C28 C33 H33 . . 119.6 ?
    C23 C34 H34A . . 109.5 ?
    C23 C34 H34B . . 109.5 ?
    H34A C34 H34B . . 109.5 ?
    C23 C34 H34C . . 109.5 ?
    H34A C34 H34C . . 109.5 ?
    H34B C34 H34C . . 109.5 ?
    C24 C35 H35A . . 109.5 ?
    C24 C35 H35B . . 109.5 ?
    H35A C35 H35B . . 109.5 ?
    C24 C35 H35C . . 109.5 ?
    H35A C35 H35C . . 109.5 ?
    H35B C35 H35C . . 109.5 ?
    C31 C36 H36A . . 109.5 ?
    C31 C36 H36B . . 109.5 ?
    H36A C36 H36B . . 109.5 ?
    C31 C36 H36C . . 109.5 ?
    H36A C36 H36C . . 109.5 ?
    H36B C36 H36C . . 109.5 ?
    C31 C36 H36D . . 109.5 ?
    H36A C36 H36D . . 141.1 ?
    H36B C36 H36D . . 56.3 ?
    H36C C36 H36D . . 56.3 ?
    C31 C36 H36E . . 109.5 ?
    H36A C36 H36E . . 56.3 ?
    H36B C36 H36E . . 141.1 ?
    H36C C36 H36E . . 56.3 ?
    H36D C36 H36E . . 109.5 ?
    C31 C36 H36F . . 109.5 ?
    H36A C36 H36F . . 56.3 ?
    H36B C36 H36F . . 56.3 ?
    H36C C36 H36F . . 141.1 ?
    H36D C36 H36F . . 109.5 ?
    H36E C36 H36F . . 109.5 ?
    C27 N2 C21 . . 127.45(11) ?
    C27 N2 H2N . . 116.3 ?
    C21 N2 H2N . . 116.3 ?
loop_
    _geom_torsion_atom_site_label_1
    _geom_torsion_atom_site_label_2
    _geom_torsion_atom_site_label_3
    _geom_torsion_atom_site_label_4
    _geom_torsion_site_symmetry_1
    _geom_torsion_site_symmetry_2
    _geom_torsion_site_symmetry_3
    _geom_torsion_site_symmetry_4
    _geom_torsion
    _geom_torsion_publ_flag
    C6 C1 C2 C3 . . . . 2.1(2) ?
    N1 C1 C2 C3 . . . . -177.99(11) ?
    C1 C2 C3 C4 . . . . -0.5(2) ?
    C1 C2 C3 C14 . . . . 178.23(13) ?
    C2 C3 C4 C5 . . . . -1.4(2) ?
    C14 C3 C4 C5 . . . . 179.87(14) ?
    C2 C3 C4 C15 . . . . 177.87(14) ?
    C14 C3 C4 C15 . . . . -0.8(2) ?
    C3 C4 C5 C6 . . . . 1.8(2) ?
    C15 C4 C5 C6 . . . . -177.47(14) ?
    C4 C5 C6 C1 . . . . -0.3(2) ?
    C2 C1 C6 C5 . . . . -1.7(2) ?
    N1 C1 C6 C5 . . . . 178.37(12) ?
    O1 C7 C8 C9 . . . . 21.3(2) ?
    N1 C7 C8 C9 . . . . -157.96(13) ?
    O1 C7 C8 C13 . . . . -158.56(14) ?
    N1 C7 C8 C13 . . . . 22.2(2) ?
    C13 C8 C9 C10 . . . . -1.8(2) ?
    C7 C8 C9 C10 . . . . 178.34(13) ?
    C8 C9 C10 C11 . . . . 1.6(2) ?
    C9 C10 C11 C12 . . . . -0.2(2) ?
    C9 C10 C11 C16 . . . . 178.81(14) ?
    C10 C11 C12 C13 . . . . -1.0(2) ?
    C16 C11 C12 C13 . . . . 180.00(14) ?
    C11 C12 C13 C8 . . . . 0.8(2) ?
    C9 C8 C13 C12 . . . . 0.6(2) ?
    C7 C8 C13 C12 . . . . -179.55(13) ?
    O1 C7 N1 C1 . . . . -1.9(2) ?
    C8 C7 N1 C1 . . . . 177.33(12) ?
    C6 C1 N1 C7 . . . . -148.38(14) ?
    C2 C1 N1 C7 . . . . 31.7(2) ?
    C26 C21 C22 C23 . . . . -0.1(2) ?
    N2 C21 C22 C23 . . . . -177.00(12) ?
    C21 C22 C23 C24 . . . . 0.3(2) ?
    C21 C22 C23 C34 . . . . -179.90(14) ?
    C22 C23 C24 C25 . . . . -0.4(2) ?
    C34 C23 C24 C25 . . . . 179.74(15) ?
    C22 C23 C24 C35 . . . . 178.91(14) ?
    C34 C23 C24 C35 . . . . -0.9(2) ?
    C23 C24 C25 C26 . . . . 0.5(2) ?
    C35 C24 C25 C26 . . . . -178.86(15) ?
    C24 C25 C26 C21 . . . . -0.3(2) ?
    C22 C21 C26 C25 . . . . 0.2(2) ?
    N2 C21 C26 C25 . . . . 176.86(13) ?
    O2 C27 C28 C33 . . . . 148.70(14) ?
    N2 C27 C28 C33 . . . . -31.60(19) ?
    O2 C27 C28 C29 . . . . -30.15(19) ?
    N2 C27 C28 C29 . . . . 149.55(13) ?
    C33 C28 C29 C30 . . . . 2.0(2) ?
    C27 C28 C29 C30 . . . . -179.12(13) ?
    C28 C29 C30 C31 . . . . -1.6(2) ?
    C29 C30 C31 C32 . . . . 0.0(2) ?
    C29 C30 C31 C36 . . . . -179.97(14) ?
    C30 C31 C32 C33 . . . . 1.4(2) ?
    C36 C31 C32 C33 . . . . -178.70(16) ?
    C31 C32 C33 C28 . . . . -1.0(2) ?
    C29 C28 C33 C32 . . . . -0.6(2) ?
    C27 C28 C33 C32 . . . . -179.50(13) ?
    O2 C27 N2 C21 . . . . 0.1(2) ?
    C28 C27 N2 C21 . . . . -179.59(12) ?
    C26 C21 N2 C27 . . . . 27.1(2) ?
    C22 C21 N2 C27 . . . . -156.12(13) ?
loop_
    _geom_hbond_atom_site_label_D
    _geom_hbond_atom_site_label_H
    _geom_hbond_atom_site_label_A
    _geom_hbond_site_symmetry_A
    _geom_hbond_distance_DH
    _geom_hbond_distance_HA
    _geom_hbond_distance_DA
    _geom_hbond_angle_DHA
    N1 H1N O2 2_656 0.86 2.29 3.0860(14) 154
    N2 H2N O1 2_666 0.86 2.18 3.0101(14) 162
data_global
_journal_date_recd_electronic     2009-10-08
_journal_date_accepted     2009-10-09
_journal_name_full     'Acta Crystallographica, Section E'
_journal_year     2009
_journal_volume     65
_journal_issue     11
_journal_page_first     o2751
_journal_page_last     o2751
_journal_paper_category     QO
_journal_coeditor_code     BT5089
_publ_contact_author_name     'Prof. B. Thimme Gowda'
_publ_contact_author_address
;
  Department of Chemistry
  Mangalore University
  Mangalagangotri-574 199
  Mangalore, INDIA
;
_publ_contact_author_email     gowdabt@yahoo.com
_publ_contact_author_fax     '91 824 2287367'
_publ_contact_author_phone     '91 824 2287262'
_publ_section_title
;
<i>N</i>-(3,4-Dimethylphenyl)-4-methylbenzamide
;
loop_
    _publ_author_name
    _publ_author_address
    'B. Thimme Gowda'
; Department of Chemistry
  Mangalore University
  Mangalagangotri 574 199
  Mangalore, India
;
    'Miroslav Tokar\<c\'ik'
; Faculty of Chemical and Food Technology
  Slovak Technical University
  Radlinsk\'eho 9
  SK-812 37 Bratislava
  Slovak Republic
;
    'Jozef Ko\<z\'i\<sek'
; Faculty of Chemical and Food Technology
  Slovak Technical University
  Radlinsk\'eho 9
  SK-812 37 Bratislava
  Slovak Republic
;
    'Vinola Zeena Rodrigues'
; Department of Chemistry
  Mangalore University
  Mangalagangotri 574 199
  Mangalore, India
;
    'Hartmut Fuess '
; Institute of Materials Science
  Darmstadt University of Technology
  Petersenstrasse 23
  D-64287 Darmstadt,
  Germany
;
