# Supplementary material for: N-(3,4-Dimethyl­phen­yl)-4-methyl­benzamide
Source: Acta Crystallogr Sect E Struct Rep Online. 2009 Oct 17;65(Pt 11):o2751. doi: 10.1107/S1600536809041257 (PMC2971027; doi:10.1107/S1600536809041257)
Supplement: Supplementary file 2 [file e-65-o2751-Isup2.hkl]

#
# h,k,l, Fc-squared, Fo-squared, sigma(Fo-squared) and status flag
#
data_I
_shelx_title 'b39 P-1'
_shelx_refln_list_code          4
_shelx_F_calc_maximum      154.55
_exptl_crystal_F_000       512.00
_reflns_d_resolution_high  0.8210
 
loop_
 _symmetry_equiv_pos_as_xyz
 'x, y, z'
 '-x, -y, -z'
 
_cell_length_a     9.4186
_cell_length_b     9.5591
_cell_length_c    15.8813
_cell_angle_alpha  74.361
_cell_angle_beta   79.696
_cell_angle_gamma  88.158
 
_shelx_F_squared_multiplier     1.000
 
loop_
 _refln_index_h
 _refln_index_k
 _refln_index_l
 _refln_F_squared_calc
 _refln_F_squared_meas
 _refln_F_squared_sigma
 _refln_observed_status
   2   0   0     3556.12     3612.62     17.26 o
   3   0   0      171.50      158.10      1.12 o
   4   0   0        7.36        4.93      0.26 o
   5   0   0        1.50        1.88      0.24 o
   6   0   0      161.72      155.21      1.67 o
   7   0   0       12.60       13.81      1.09 o
   8   0   0       36.79       38.18      1.50 o
   9   0   0        2.41        1.81      1.02 o
  10   0   0        0.96        4.27      0.98 o
  11   0   0       20.32       23.37      1.40 o
 -11   1   0        1.70        2.25      1.24 o
 -10   1   0        3.10        4.35      1.00 o
  -9   1   0       60.01       64.53      1.57 o
  -8   1   0       42.52       41.82      1.43 o
  -7   1   0        8.14        8.12      0.85 o
  -6   1   0      219.95      220.18      1.71 o
  -5   1   0      440.42      483.64      2.60 o
  -4   1   0        0.08        0.47      0.29 o
  -3   1   0     1151.18     1148.74      4.19 o
  -2   1   0      288.87      291.39      0.84 o
  -1   1   0    12348.97    12220.91     21.80 o
   0   1   0       42.82       45.13      0.83 o
   1   1   0      189.63      184.29      1.39 o
   2   1   0       75.14      102.06      1.36 o
   3   1   0      250.97      244.16      1.19 o
   4   1   0        0.74        2.46      0.33 o
   5   1   0       74.84       84.71      1.40 o
   6   1   0       12.10       17.31      0.64 o
   7   1   0        9.72        8.49      0.77 o
   8   1   0       56.10       52.01      1.75 o
   9   1   0       18.31       18.21      1.48 o
  10   1   0      133.65      145.10      2.53 o
  11   1   0        0.58        0.42      1.29 o
 -11   2   0        0.42        1.23      1.13 o
 -10   2   0        0.00        0.00      0.95 o
  -9   2   0       38.06       42.93      1.34 o
  -8   2   0       20.58       23.04      1.18 o
  -7   2   0      289.60      303.52      2.57 o
  -6   2   0        0.77        1.47      0.43 o
  -5   2   0      217.86      215.45      1.78 o
  -4   2   0      268.36      284.53      1.21 o
  -3   2   0      125.12      131.50      0.70 o
  -2   2   0      753.93      773.90      2.01 o
  -1   2   0      558.56      531.07      1.75 o
   1   2   0     1462.82     1515.90      5.80 o
   2   2   0     1893.65     1932.43      6.97 o
   3   2   0      286.51      265.71      1.55 o
   4   2   0        0.07        0.94      0.30 o
   5   2   0     1228.37     1197.84      9.03 o
   6   2   0       89.33      104.78      1.39 o
   7   2   0      172.15      169.80      4.00 o
   8   2   0       12.30       11.23      1.21 o
   9   2   0        0.85        0.38      1.30 o
  10   2   0        0.01       -0.01      1.40 o
  11   2   0        5.64        7.88      1.67 o
 -10   3   0        2.89        5.65      1.21 o
  -9   3   0       56.21       57.65      1.94 o
  -8   3   0      120.32      115.82      2.57 o
  -7   3   0        0.17        0.85      0.56 o
  -6   3   0       41.58       37.14      0.82 o
  -5   3   0        7.80        7.59      0.35 o
  -4   3   0      171.90      170.61      0.94 o
  -3   3   0      397.40      492.93      1.62 o
  -2   3   0      180.57      181.28      0.77 o
  -1   3   0     1054.49     1084.57      2.82 o
   0   3   0       45.70       38.52      0.37 o
   1   3   0       28.28       38.63      0.45 o
   2   3   0      389.69      373.06      1.72 o
   3   3   0      140.75      161.78      1.85 o
   4   3   0        0.63        1.44      0.31 o
   5   3   0      189.35      231.27      1.39 o
   6   3   0       13.12       10.91      0.48 o
   7   3   0        9.59        6.35      0.89 o
   8   3   0        6.40        4.73      1.13 o
   9   3   0        2.17        3.02      1.21 o
  10   3   0        0.66        0.80      1.27 o
 -10   4   0        1.10        1.73      1.85 o
  -9   4   0       20.99       20.09      1.41 o
  -8   4   0        0.01        0.00      0.70 o
  -7   4   0       22.91       19.58      0.67 o
  -6   4   0        4.39        2.98      0.38 o
  -5   4   0      206.22      195.90      4.17 o
  -4   4   0      738.53      798.19      5.63 o
  -3   4   0        0.08        2.01      0.32 o
  -2   4   0     1304.20     1284.06      7.93 o
  -1   4   0      321.58      349.28      1.70 o
   0   4   0     3052.77     3271.64      9.90 o
   1   4   0       70.15       55.08      0.56 o
   2   4   0       18.60       13.82      0.36 o
   3   4   0        7.00        6.00      0.36 o
   4   4   0      141.98      149.39      2.20 o
   5   4   0       30.12       32.77      0.62 o
   6   4   0        5.91        5.65      0.47 o
   7   4   0       20.48       18.77      0.62 o
   8   4   0        0.37        1.25      1.11 o
   9   4   0        0.26        0.64      1.26 o
  10   4   0        0.82        0.17      1.84 o
 -10   5   0        0.12        0.30      1.92 o
  -9   5   0        8.44        8.17      1.93 o
  -8   5   0       42.12       40.00      2.46 o
  -7   5   0       51.56       51.93      2.01 o
  -6   5   0        5.12        5.62      0.84 o
  -5   5   0      234.29      236.76      1.80 o
  -4   5   0        0.17        0.61      0.37 o
  -3   5   0       81.88       95.99      0.89 o
  -2   5   0       90.42       89.84      0.75 o
  -1   5   0      356.91      458.02      1.43 o
   0   5   0       36.44       51.53      0.56 o
   1   5   0      454.35      509.16      1.73 o
   2   5   0       64.36       52.59      0.56 o
   3   5   0       28.52       25.59      0.52 o
   4   5   0        7.54        9.84      0.57 o
   5   5   0        4.71        3.72      0.58 o
   6   5   0       47.53       47.91      0.90 o
   7   5   0        0.02       -0.01      1.02 o
   8   5   0       11.24       11.65      1.48 o
   9   5   0        3.14        2.11      1.27 o
  10   5   0        4.55        6.05      1.97 o
  -9   6   0        1.38        3.52      1.54 o
  -8   6   0        2.64        2.20      1.43 o
  -7   6   0        0.08        0.39      1.08 o
  -6   6   0       70.16       67.99      1.52 o
  -5   6   0      420.97      409.12      3.87 o
  -4   6   0      127.54      119.52      1.44 o
  -3   6   0      114.71      116.67      1.13 o
  -2   6   0       78.46       81.87      0.96 o
  -1   6   0       61.96       67.69      0.88 o
   0   6   0       44.55       40.43      1.01 o
   1   6   0       67.43       62.42      0.93 o
   2   6   0       15.82       17.73      0.50 o
   3   6   0       93.93       95.17      1.02 o
   4   6   0      233.94      232.04      1.64 o
   5   6   0        1.05        0.89      0.72 o
   6   6   0        5.50        8.48      1.45 o
   7   6   0        8.23        9.20      1.56 o
   8   6   0        7.39        5.56      1.35 o
   9   6   0        2.93        1.89      1.75 o
  -8   7   0        0.54        1.79      1.25 o
  -7   7   0        0.16        0.46      0.93 o
  -6   7   0      147.92      146.20      2.12 o
  -5   7   0       88.94       84.56      1.44 o
  -4   7   0      118.65      132.36      1.54 o
  -3   7   0       46.80       39.82      0.87 o
  -2   7   0        3.94        3.28      0.44 o
  -1   7   0        0.53        0.96      0.39 o
   0   7   0       25.39       22.72      0.68 o
   1   7   0       14.05        8.56      0.85 o
   2   7   0       23.78       22.79      0.64 o
   3   7   0        3.31        2.26      0.55 o
   4   7   0      236.24      229.45      2.32 o
   5   7   0      108.97      114.63      2.41 o
   6   7   0        4.21        5.83      1.25 o
   7   7   0       10.41       10.93      1.38 o
   8   7   0        1.34       -0.01      1.75 o
  -8   8   0        2.19        1.71      1.87 o
  -7   8   0        9.37        6.61      1.02 o
  -6   8   0        1.70        0.58      0.92 o
  -5   8   0       26.89       29.59      1.38 o
  -4   8   0      119.30      124.41      1.93 o
  -3   8   0        1.09        1.65      0.38 o
  -2   8   0       43.30       36.78      0.77 o
  -1   8   0        0.72        0.30      0.44 o
   0   8   0      136.68      131.59      1.52 o
   1   8   0       18.80       15.00      0.90 o
   2   8   0        0.05        0.74      0.75 o
   3   8   0        3.24        4.15      0.83 o
   4   8   0       75.34       75.92      2.62 o
   5   8   0       82.69       79.69      2.29 o
   6   8   0        1.86        3.64      1.38 o
   7   8   0        2.80        2.13      1.97 o
  -6   9   0        2.85        4.37      1.66 o
  -5   9   0        3.43        4.51      1.04 o
  -4   9   0       65.70       71.02      1.65 o
  -3   9   0       14.28       11.42      0.94 o
  -2   9   0       90.64       90.89      1.25 o
  -1   9   0       87.01       92.34      1.42 o
   0   9   0       10.05       10.43      0.96 o
   1   9   0       12.24       12.52      1.03 o
   2   9   0       40.01       37.78      1.32 o
   3   9   0        1.07        1.94      0.93 o
   4   9   0        1.10        2.29      0.99 o
   5   9   0        6.59        7.98      1.44 o
   6   9   0        0.36        1.30      1.85 o
  -5  10   0        2.28        2.19      1.67 o
  -4  10   0       31.36       34.45      2.21 o
  -3  10   0       15.12       13.66      1.10 o
  -2  10   0        0.39        0.97      0.82 o
  -1  10   0       23.06       20.81      1.16 o
   0  10   0        7.91        8.63      1.07 o
   1  10   0        2.86        3.01      1.03 o
   2  10   0       19.82       21.52      1.26 o
   3  10   0        7.77        7.82      1.26 o
   4  10   0        1.35       -0.01      1.41 o
  -2  11   0        0.72        0.62      1.38 o
  -1  11   0        1.18        2.13      1.53 o
   0  11   0        9.21        8.44      1.30 o
   1  11   0       22.48       21.32      1.54 o
   2  11   0        2.26        0.57      1.10 o
   0 -11   1        0.00       -0.01      1.24 o
   1 -11   1        2.93        4.84      1.30 o
  -4 -10   1        3.23        2.15      1.52 o
  -3 -10   1        7.45        6.81      1.11 o
  -2 -10   1       22.15       23.25      1.29 o
  -1 -10   1        0.39        1.23      1.00 o
   0 -10   1        6.60        7.53      1.05 o
   1 -10   1       54.13       56.28      1.52 o
   2 -10   1        6.34        7.01      0.91 o
   3 -10   1       16.07       16.17      1.16 o
   4 -10   1       18.43       18.79      2.06 o
   5 -10   1        5.45        5.32      1.71 o
  -6  -9   1        8.02        8.72      2.11 o
  -5  -9   1        4.22        4.82      1.45 o
  -4  -9   1        2.37        1.67      1.33 o
  -3  -9   1        5.07        5.96      1.22 o
  -2  -9   1        6.00        5.19      1.19 o
  -1  -9   1      136.95      140.30      2.84 o
   0  -9   1       30.36       30.41      1.31 o
   1  -9   1      106.45      111.33      1.57 o
   2  -9   1       10.36       10.72      0.90 o
   3  -9   1       15.17       14.60      1.02 o
   4  -9   1        1.37        2.66      0.96 o
   5  -9   1       32.32       32.45      1.63 o
   6  -9   1        1.99        0.09      1.21 o
  -7  -8   1       37.07       41.74      2.68 o
  -6  -8   1       93.96      109.69      2.72 o
  -5  -8   1        0.26        2.15      1.33 o
  -4  -8   1      128.61      133.17      2.43 o
  -3  -8   1       23.39       25.37      1.38 o
  -2  -8   1        9.32        7.70      0.87 o
  -1  -8   1        2.11        1.95      0.34 o
   0  -8   1       52.00       54.55      1.23 o
   1  -8   1      174.48      173.54      1.88 o
   2  -8   1       54.19       51.70      1.30 o
   3  -8   1       46.44       43.54      0.84 o
   4  -8   1        6.30        6.48      0.94 o
   5  -8   1        2.04        1.05      0.90 o
   6  -8   1        1.49        1.21      0.97 o
   7  -8   1        8.63       12.15      1.35 o
  -8  -7   1        2.05       -0.02      3.22 o
  -7  -7   1        5.10        6.46      1.78 o
  -6  -7   1        0.05       -0.01      1.44 o
  -5  -7   1        5.11        3.83      1.45 o
  -4  -7   1       17.10       16.39      0.78 o
  -3  -7   1      171.03      162.25      1.45 o
  -2  -7   1      110.25      110.03      1.14 o
  -1  -7   1        4.51        4.59      0.47 o
   0  -7   1        1.48        1.15      0.47 o
   1  -7   1       18.90       19.31      0.67 o
   2  -7   1        4.44        5.21      0.62 o
   3  -7   1        4.29        5.03      0.53 o
   4  -7   1      914.18      869.49      6.26 o
   5  -7   1       30.63       27.79      1.05 o
   6  -7   1       13.51       12.94      1.03 o
   7  -7   1        1.43        1.46      0.93 o
   8  -7   1        0.63        0.70      1.03 o
  -9  -6   1        0.34       -0.01      2.09 o
  -8  -6   1        1.57        0.30      1.35 o
  -7  -6   1        0.04        0.04      1.50 o
  -6  -6   1       22.34       25.18      3.12 o
  -5  -6   1      144.59      137.55      3.37 o
  -4  -6   1      299.73      290.98      2.36 o
  -3  -6   1       97.03       92.60      1.52 o
  -2  -6   1      298.47      315.01      3.13 o
  -1  -6   1      128.82      144.39      2.17 o
   0  -6   1        8.52        7.87      0.35 o
   1  -6   1       56.75       44.72      0.50 o
   2  -6   1       14.56       15.35      0.39 o
   3  -6   1        5.57        6.02      0.34 o
   4  -6   1      306.90      297.77      2.23 o
   5  -6   1        6.44        4.55      0.67 o
   6  -6   1        0.17        0.00      0.87 o
   7  -6   1        6.56        6.39      1.16 o
   8  -6   1       11.74       11.63      1.62 o
   9  -6   1        0.04        0.08      1.58 o
  -9  -5   1        0.56       -0.01      1.36 o
  -8  -5   1       22.32       18.66      1.58 o
  -7  -5   1        8.50       11.82      1.29 o
  -6  -5   1       37.30       39.41      0.96 o
  -5  -5   1        0.67        0.38      0.79 o
  -4  -5   1       73.13       66.33      0.93 o
  -3  -5   1      540.77      514.86      3.86 o
  -2  -5   1        4.04        4.51      0.38 o
  -1  -5   1       12.68       10.85      0.40 o
   0  -5   1      474.61      495.70      1.99 o
   1  -5   1       34.35       45.89      0.60 o
   2  -5   1       13.11        9.07      0.72 o
   3  -5   1       31.26       35.45      1.82 o
   4  -5   1       57.08       57.71      0.86 o
   5  -5   1      244.29      236.81      2.23 o
   6  -5   1       47.27       43.19      1.46 o
   7  -5   1       42.68       38.32      1.53 o
   8  -5   1        0.30        1.02      1.48 o
   9  -5   1        6.97        7.72      1.90 o
  10  -5   1        2.44        1.75      1.92 o
 -10  -4   1        2.22        4.45      1.93 o
  -9  -4   1       29.77       24.44      1.72 o
  -8  -4   1        4.55        3.71      1.22 o
  -7  -4   1       41.95       38.57      1.12 o
  -6  -4   1       20.26       18.92      0.71 o
  -5  -4   1       15.21       14.79      0.57 o
  -4  -4   1        2.88        4.80      0.55 o
  -3  -4   1      119.32      105.04      1.07 o
  -2  -4   1        6.38        6.98      0.33 o
  -1  -4   1        1.07        1.33      0.27 o
   0  -4   1      159.48      170.93      1.00 o
   1  -4   1       30.52       22.82      0.32 o
   2  -4   1       75.97       57.82      0.54 o
   3  -4   1      317.93      356.49      1.84 o
   4  -4   1       82.13       74.66      1.50 o
   5  -4   1      265.93      257.68      1.62 o
   6  -4   1       15.42       17.52      0.49 o
   7  -4   1        1.39        0.78      0.46 o
   8  -4   1       14.29       11.86      0.83 o
   9  -4   1        0.61       -0.01      1.08 o
  10  -4   1        0.00        0.08      1.78 o
 -10  -3   1        1.18        1.35      1.08 o
  -9  -3   1        4.78        4.06      1.36 o
  -8  -3   1        0.05        0.63      1.14 o
  -7  -3   1       21.15       18.80      0.99 o
  -6  -3   1       15.72       15.77      0.62 o
  -5  -3   1        1.91        3.39      0.42 o
  -4  -3   1       38.43       50.80      0.85 o
  -3  -3   1       46.23       37.83      0.90 o
  -2  -3   1        0.09        0.53      0.26 o
  -1  -3   1       26.46       32.92      0.42 o
   0  -3   1      641.81      646.57      3.10 o
   1  -3   1        2.59        1.31      0.20 o
   2  -3   1      763.45      806.30      2.26 o
   3  -3   1      794.41      791.03      1.74 o
   4  -3   1        0.03        0.90      0.29 o
   5  -3   1       45.32       47.60      0.85 o
   6  -3   1        0.72        1.17      0.39 o
   7  -3   1        9.20        8.08      0.56 o
   8  -3   1       24.11       23.00      1.08 o
   9  -3   1        0.00        0.73      0.88 o
  10  -3   1        9.07        5.65      1.24 o
 -10  -2   1        0.16       -0.01      1.16 o
  -9  -2   1        0.86       -0.01      1.05 o
  -8  -2   1       19.59       22.30      1.06 o
  -7  -2   1       34.27       29.20      1.31 o
  -6  -2   1       44.08       42.73      1.06 o
  -5  -2   1      164.43      193.97      1.51 o
  -4  -2   1     1152.28     1191.33     10.20 o
  -3  -2   1      439.88      447.49      3.17 o
  -2  -2   1      416.47      450.23      2.71 o
  -1  -2   1      394.66      370.60      1.69 o
   0  -2   1      547.82      592.86      2.14 o
   1  -2   1     1208.73     1096.51      2.96 o
   2  -2   1       34.80       30.38      0.33 o
   3  -2   1      873.54      832.13      1.93 o
   4  -2   1      264.96      296.51      1.64 o
   5  -2   1      214.66      230.48      1.64 o
   6  -2   1       18.47       21.06      0.60 o
   7  -2   1       15.54       14.52      0.67 o
   8  -2   1       40.52       40.06      0.98 o
   9  -2   1        7.65        9.63      0.99 o
  10  -2   1       76.81       81.07      1.71 o
  11  -2   1        0.07       -0.01      1.15 o
 -11  -1   1        8.98       11.14      1.43 o
 -10  -1   1        1.69        2.10      1.19 o
  -9  -1   1       37.97       35.15      1.47 o
  -8  -1   1        0.04        0.23      0.82 o
  -7  -1   1        0.34        0.74      0.69 o
  -6  -1   1        0.39        0.63      0.30 o
  -5  -1   1      429.37      434.61      3.98 o
  -4  -1   1     1067.91     1103.18      6.22 o
  -3  -1   1       52.28       45.39      0.67 o
  -2  -1   1     1096.52     1057.72      7.85 o
  -1  -1   1       35.71       33.12      0.51 o
   0  -1   1     2312.67     2273.50     14.03 o
   1  -1   1      794.86      752.13      1.75 o
   2  -1   1      210.95      207.16      1.13 o
   3  -1   1      110.92      103.82      0.71 o
   4  -1   1      607.92      645.18      2.04 o
   5  -1   1      437.38      449.15      1.92 o
   6  -1   1      160.46      159.59      2.45 o
   7  -1   1       44.30       49.33      1.36 o
   8  -1   1      337.00      344.56      2.99 o
   9  -1   1      103.69      104.34      1.80 o
  10  -1   1       22.40       21.23      1.19 o
  11  -1   1        0.65        0.55      1.17 o
 -11   0   1        1.49        1.15      1.30 o
 -10   0   1        1.72        4.33      1.17 o
  -9   0   1        7.58        8.80      0.98 o
  -8   0   1        2.49        1.18      0.99 o
  -7   0   1       40.63       36.61      1.21 o
  -6   0   1       18.89       24.23      0.59 o
  -5   0   1       10.57        7.73      0.41 o
  -4   0   1        0.07        1.43      0.38 o
  -3   0   1        2.19        4.34      0.45 o
  -2   0   1      151.62      144.99      0.95 o
  -1   0   1     3866.81     3974.62     15.41 o
   1   0   1     1154.47     1269.07      8.14 o
   2   0   1      145.90      114.71      0.98 o
   3   0   1      730.78      777.87      3.00 o
   4   0   1      194.54      201.54      1.56 o
   5   0   1       10.51        4.51      0.50 o
   6   0   1       70.32       65.49      1.37 o
   7   0   1      128.71      118.16      1.90 o
   8   0   1      577.15      584.31      4.26 o
   9   0   1        7.73        8.07      1.21 o
  10   0   1        2.91        3.97      1.01 o
  11   0   1        0.03        0.76      1.10 o
 -11   1   1       22.52       21.77      1.57 o
 -10   1   1        4.55        6.31      1.21 o
  -9   1   1      232.42      252.78      3.00 o
  -8   1   1       41.76       43.64      1.46 o
  -7   1   1        8.48        8.80      0.62 o
  -6   1   1       11.65       11.32      0.53 o
  -5   1   1       23.29       22.69      0.54 o
  -4   1   1      116.26      121.80      0.95 o
  -3   1   1        0.44        0.75      0.25 o
  -2   1   1       28.62       24.83      0.55 o
  -1   1   1      517.67      476.07      1.73 o
   0   1   1       75.24       74.82      1.73 o
   1   1   1       22.44       34.83      0.61 o
   2   1   1    23619.11    23164.05     54.70 o
   3   1   1      156.00      146.33      1.38 o
   4   1   1      664.58      658.59      4.36 o
   5   1   1        0.27        0.00      0.41 o
   6   1   1        2.18        2.50      0.61 o
   7   1   1       36.22       33.50      1.27 o
   8   1   1      181.82      188.30      2.14 o
   9   1   1      112.96      124.57      2.51 o
  10   1   1       68.78       71.33      2.23 o
  11   1   1        9.55        9.96      1.43 o
 -11   2   1        4.22        5.10      1.47 o
 -10   2   1        7.25        6.41      1.00 o
  -9   2   1       38.90       38.13      1.32 o
  -8   2   1       46.52       47.49      1.04 o
  -7   2   1      155.46      155.31      1.79 o
  -6   2   1        0.05        0.43      0.49 o
  -5   2   1     1441.48     1479.48      7.66 o
  -4   2   1      468.20      441.68      1.75 o
  -3   2   1      106.75      113.81      0.70 o
  -2   2   1      107.77      111.82      0.61 o
  -1   2   1      579.35      503.65      1.78 o
   0   2   1      665.21      766.99      2.60 o
   1   2   1    12345.76    12282.18     22.44 o
   2   2   1     1374.77     1392.24      5.81 o
   3   2   1     1471.96     1433.31      5.35 o
   4   2   1      302.23      308.22      1.73 o
   5   2   1      218.09      207.17      1.45 o
   6   2   1       67.30       68.21      1.49 o
   7   2   1        6.96       10.95      1.03 o
   8   2   1       37.75       33.94      1.51 o
   9   2   1       29.38       30.34      1.59 o
  10   2   1        0.01       -0.01      1.30 o
  11   2   1        6.53        4.89      2.02 o
 -10   3   1        8.15        9.85      1.23 o
  -9   3   1       12.64       10.55      0.97 o
  -8   3   1       32.79       31.56      1.19 o
  -7   3   1      197.90      189.26      1.68 o
  -6   3   1       74.09       70.05      0.97 o
  -5   3   1        0.04        0.57      0.32 o
  -4   3   1      541.81      611.10      2.82 o
  -3   3   1        8.87       10.87      0.39 o
  -2   3   1       42.95       43.98      0.49 o
  -1   3   1       34.01       30.78      0.34 o
   0   3   1       60.69       64.31      0.46 o
   1   3   1     1514.24     1547.21      4.19 o
   2   3   1       48.85       57.66      0.55 o
   3   3   1      866.66      880.68      3.43 o
   4   3   1      272.11      248.17      2.71 o
   5   3   1       99.32       91.02      0.79 o
   6   3   1       28.25       26.39      0.67 o
   7   3   1      204.31      212.15      3.37 o
   8   3   1       17.55       16.18      1.30 o
   9   3   1        2.66        1.62      1.20 o
  10   3   1        2.66        3.93      1.35 o
 -10   4   1        0.57        0.88      1.44 o
  -9   4   1        2.46        2.94      1.07 o
  -8   4   1       61.38       56.63      1.73 o
  -7   4   1        1.35        2.20      0.51 o
  -6   4   1      100.32       85.95      0.93 o
  -5   4   1        1.25        2.96      0.49 o
  -4   4   1      146.70      140.80      1.23 o
  -3   4   1       18.37       22.60      0.45 o
  -2   4   1        1.42        1.66      0.28 o
  -1   4   1      893.54      969.41      1.96 o
   0   4   1      743.71      771.43      2.29 o
   1   4   1      136.62      130.83      0.68 o
   2   4   1       26.91       30.21      0.41 o
   3   4   1        0.14        0.47      0.32 o
   4   4   1        4.00        4.11      0.39 o
   5   4   1       27.54       30.60      0.55 o
   6   4   1       87.92       86.85      3.09 o
   7   4   1       41.57       34.64      0.82 o
   8   4   1       62.92       61.80      1.86 o
   9   4   1        1.17        0.36      1.19 o
  10   4   1        1.25        1.40      1.79 o
 -10   5   1        0.15       -0.01      1.87 o
  -9   5   1       18.26       18.75      2.17 o
  -8   5   1        7.22        5.95      1.88 o
  -7   5   1        4.16        1.88      1.07 o
  -6   5   1        6.73        6.19      0.79 o
  -5   5   1        0.96        1.26      0.59 o
  -4   5   1        1.15        2.61      0.45 o
  -3   5   1      344.55      357.44      1.67 o
  -2   5   1      744.91      876.25      2.55 o
  -1   5   1       57.80       51.63      0.57 o
   0   5   1      168.72      182.36      1.12 o
   1   5   1       71.68       82.13      0.62 o
   2   5   1       18.81       18.62      0.40 o
   3   5   1       21.09       24.73      0.50 o
   4   5   1        9.97       10.24      0.50 o
   5   5   1        3.11        2.23      0.51 o
   6   5   1        5.57        4.63      0.31 o
   7   5   1        0.14        0.55      0.98 o
   8   5   1        0.73        0.63      1.09 o
   9   5   1       32.97       28.86      2.33 o
  10   5   1        0.66        2.56      1.96 o
  -9   6   1        0.23        1.87      1.70 o
  -8   6   1       27.47       26.12      2.04 o
  -7   6   1        9.47        8.19      1.60 o
  -6   6   1       93.33       95.08      1.78 o
  -5   6   1      168.95      155.90      1.83 o
  -4   6   1       34.02       35.56      0.83 o
  -3   6   1       35.09       35.60      0.63 o
  -2   6   1       39.63       34.71      0.59 o
  -1   6   1      131.99      127.53      1.09 o
   0   6   1      359.70      344.80      2.22 o
   1   6   1      645.93      684.42      4.42 o
   2   6   1       25.68       29.12      0.54 o
   3   6   1       24.80       23.09      0.59 o
   4   6   1       34.13       31.73      0.72 o
   5   6   1        1.31        0.33      0.59 o
   6   6   1        0.41        0.47      0.24 o
   7   6   1        0.02        0.05      0.88 o
   8   6   1        1.77        1.23      1.02 o
   9   6   1        0.29        0.74      1.34 o
  -8   7   1       35.38       34.00      1.75 o
  -7   7   1        6.81        5.64      1.29 o
  -6   7   1       38.07       34.68      1.31 o
  -5   7   1        0.04        2.12      0.79 o
  -4   7   1      364.04      340.70      2.63 o
  -3   7   1      141.64      129.06      1.56 o
  -2   7   1       84.84       82.95      0.85 o
  -1   7   1        5.26        7.44      0.43 o
   0   7   1       15.17       15.40      0.53 o
   1   7   1       46.55       54.97      1.02 o
   2   7   1        0.60        1.92      0.38 o
   3   7   1      171.31      170.17      1.91 o
   4   7   1      133.70      146.99      1.60 o
   5   7   1      126.75      127.13      1.56 o
   6   7   1       51.95       56.64      1.81 o
   7   7   1        0.62        1.34      1.15 o
   8   7   1        2.92        2.66      1.61 o
  -8   8   1        4.30        7.04      1.46 o
  -7   8   1       25.27       23.03      1.58 o
  -6   8   1        4.15        3.63      0.95 o
  -5   8   1       46.14       48.01      1.43 o
  -4   8   1      176.77      184.25      2.25 o
  -3   8   1       10.90       13.02      0.76 o
  -2   8   1        1.90        1.71      0.45 o
  -1   8   1      131.94      120.10      1.22 o
   0   8   1        0.46        1.04      0.50 o
   1   8   1       20.43       19.20      0.92 o
   2   8   1        9.92        8.61      0.71 o
   3   8   1      121.64      128.89      1.87 o
   4   8   1       47.11       45.65      1.38 o
   5   8   1       10.36        8.89      0.96 o
   6   8   1       56.24       63.76      2.08 o
   7   8   1        0.01       -0.01      1.84 o
   8   8   1        1.98        2.75      1.85 o
  -6   9   1        1.79        1.55      1.25 o
  -5   9   1       63.06       63.35      1.99 o
  -4   9   1       30.36       28.55      1.27 o
  -3   9   1        3.35        2.43      0.73 o
  -2   9   1        6.05        5.12      0.52 o
  -1   9   1        3.84        3.93      0.56 o
   0   9   1       18.74       19.43      1.02 o
   1   9   1       15.12       12.85      1.09 o
   2   9   1       46.76       50.33      1.39 o
   3   9   1        1.68        3.42      1.02 o
   4   9   1        4.11        2.71      0.97 o
   5   9   1        1.91        1.21      1.33 o
   6   9   1        2.65        4.83      1.92 o
  -5  10   1        4.70        6.15      1.69 o
  -4  10   1       18.22       21.50      1.53 o
  -3  10   1        5.28        7.84      1.34 o
  -2  10   1       45.53       49.44      1.32 o
  -1  10   1        1.95        3.09      0.94 o
   0  10   1       59.18       60.02      1.72 o
   1  10   1       92.26      100.53      1.88 o
   2  10   1        0.10        0.32      0.95 o
   3  10   1        0.32        1.70      1.06 o
   4  10   1        1.28        1.79      1.40 o
   5  10   1        0.32       -0.01      1.84 o
  -2  11   1        0.48        0.77      1.55 o
  -1  11   1        0.43        0.91      1.53 o
   0  11   1        3.89        5.02      1.52 o
   1  11   1        2.44        2.67      1.03 o
   2  11   1       10.86       11.76      1.37 o
  -3 -10   2       56.85       67.26      2.14 o
  -2 -10   2        0.05        1.13      1.25 o
  -1 -10   2       18.67       11.35      1.35 o
   0 -10   2        2.22        1.45      1.01 o
   1 -10   2       27.69       33.96      1.42 o
   2 -10   2        0.06        0.81      0.86 o
   3 -10   2        3.27        6.98      1.04 o
   4 -10   2        5.38        4.84      1.16 o
  -5  -9   2        0.31        1.08      1.48 o
  -4  -9   2        1.43        0.53      1.26 o
  -3  -9   2       12.30       13.54      1.41 o
  -2  -9   2        1.91        2.83      1.20 o
  -1  -9   2       55.51       52.43      1.75 o
   0  -9   2       21.35       18.13      1.14 o
   1  -9   2       28.62       34.06      1.18 o
   2  -9   2        0.42        0.90      0.81 o
   3  -9   2       18.21       18.92      1.10 o
   4  -9   2       29.12       30.62      1.27 o
   5  -9   2        2.72        2.86      1.20 o
   6  -9   2       20.26       19.07      1.58 o
  -7  -8   2       70.78       84.74      3.26 o
  -6  -8   2        2.12        5.94      1.88 o
  -5  -8   2       21.24       20.44      1.70 o
  -4  -8   2       23.79       26.89      1.50 o
  -3  -8   2       27.27       28.80      1.47 o
  -2  -8   2        9.99       10.51      1.18 o
  -1  -8   2        0.55        0.81      0.97 o
   0  -8   2        4.59        7.84      0.93 o
   1  -8   2       52.68       57.51      1.12 o
   2  -8   2       55.87       60.11      1.43 o
   3  -8   2        0.68        1.56      0.67 o
   4  -8   2       13.31       14.77      0.90 o
   5  -8   2        6.35        6.57      0.93 o
   6  -8   2       26.17       26.59      1.57 o
   7  -8   2        9.26        9.22      1.37 o
  -8  -7   2       30.65       39.17      4.07 o
  -7  -7   2        1.93        2.56      1.77 o
  -6  -7   2       13.33       18.56      1.92 o
  -5  -7   2       65.39       67.43      2.78 o
  -4  -7   2        8.92       11.15      1.40 o
  -3  -7   2        3.21        4.51      0.65 o
  -2  -7   2       16.26       14.92      0.67 o
  -1  -7   2       35.93       29.50      1.21 o
   0  -7   2       12.53       11.22      0.49 o
   1  -7   2        3.63        2.75      0.41 o
   2  -7   2       24.76       19.69      0.71 o
   3  -7   2      692.64      675.06      2.68 o
   4  -7   2       47.44       53.21      1.13 o
   5  -7   2        0.00        0.30      0.83 o
   6  -7   2        0.01        0.00      0.84 o
   7  -7   2        8.27        8.84      1.01 o
   8  -7   2        3.99        5.50      1.26 o
  -8  -6   2       12.86       14.06      1.90 o
  -7  -6   2       11.82       10.61      1.79 o
  -6  -6   2        1.96        2.78      1.58 o
  -5  -6   2       72.73       69.64      2.39 o
  -4  -6   2       27.86       31.08      1.49 o
  -3  -6   2       39.50       45.35      1.16 o
  -2  -6   2       12.59       16.72      0.61 o
  -1  -6   2       90.23       98.96      1.34 o
   0  -6   2       52.35       59.81      1.11 o
   1  -6   2       11.21       10.87      0.44 o
   2  -6   2        0.01        0.44      0.23 o
   3  -6   2       35.99       34.84      0.60 o
   4  -6   2      567.57      561.67      3.21 o
   5  -6   2       50.21       46.40      1.00 o
   6  -6   2       83.90       77.95      2.02 o
   7  -6   2       11.82       13.14      1.05 o
   8  -6   2       41.23       29.12      1.96 o
   9  -6   2        6.62        5.99      1.69 o
  -9  -5   2        0.50       -0.01      1.50 o
  -8  -5   2        5.84        4.83      1.42 o
  -7  -5   2        4.81        7.89      1.34 o
  -6  -5   2        7.09        4.96      0.70 o
  -5  -5   2       30.54       31.14      1.01 o
  -4  -5   2        0.21        0.20      0.47 o
  -3  -5   2        0.00        0.67      0.45 o
  -2  -5   2      184.27      198.25      1.92 o
  -1  -5   2      232.79      242.19      1.71 o
   0  -5   2       37.89       37.32      0.63 o
   1  -5   2        0.32        0.30      0.29 o
   2  -5   2       71.16       69.06      0.76 o
   3  -5   2       48.92       40.28      0.53 o
   4  -5   2      169.81      171.78      1.03 o
   5  -5   2       10.22        6.35      0.43 o
   6  -5   2        0.27        0.34      0.28 o
   7  -5   2       42.26       39.07      1.53 o
   8  -5   2       99.98       95.62      2.50 o
   9  -5   2        2.51        2.96      1.49 o
  10  -5   2        0.57        1.51      1.97 o
 -10  -4   2        4.10        4.13      1.53 o
  -9  -4   2       19.26       21.32      1.74 o
  -8  -4   2       15.33       12.42      1.04 o
  -7  -4   2       17.84       19.41      0.99 o
  -6  -4   2       34.30       35.69      0.93 o
  -5  -4   2        5.61        5.11      0.72 o
  -4  -4   2       36.14       42.65      0.91 o
  -3  -4   2        5.90        3.58      0.37 o
  -2  -4   2        3.14        3.07      0.32 o
  -1  -4   2       42.63       40.87      0.49 o
   0  -4   2      177.85      190.19      1.10 o
   1  -4   2        2.71        5.94      0.31 o
   2  -4   2      215.53      246.44      1.37 o
   3  -4   2       78.20       69.33      0.62 o
   4  -4   2       18.10       16.46      0.41 o
   5  -4   2        1.14        0.86      0.36 o
   6  -4   2        9.19        8.03      0.48 o
   7  -4   2       10.32        8.29      0.61 o
   8  -4   2        8.21        7.52      0.82 o
   9  -4   2        2.47        2.41      1.17 o
  10  -4   2        0.90       -0.01      1.79 o
 -10  -3   2        0.02       -0.01      1.40 o
  -9  -3   2       16.33       14.92      1.22 o
  -8  -3   2       13.17       11.80      1.06 o
  -7  -3   2       84.28       74.03      1.16 o
  -6  -3   2       51.05       53.05      1.21 o
  -5  -3   2       74.53       66.66      1.21 o
  -4  -3   2       51.12       55.19      1.14 o
  -3  -3   2        0.72        0.32      0.41 o
  -2  -3   2      106.63      131.22      2.61 o
  -1  -3   2      348.50      329.42      1.75 o
   0  -3   2      460.60      521.38      2.36 o
   1  -3   2       61.61       58.94      0.53 o
   2  -3   2        1.37        0.70      0.22 o
   3  -3   2      101.59      113.14      0.76 o
   4  -3   2        0.16        0.94      0.30 o
   5  -3   2       29.21       37.06      0.64 o
   6  -3   2        0.00        0.40      0.43 o
   7  -3   2        9.62       11.08      0.55 o
   8  -3   2        0.33        0.00      0.65 o
   9  -3   2        1.05        1.32      0.88 o
  10  -3   2        4.25        3.83      1.30 o
 -10  -2   2        0.26        0.03      1.17 o
  -9  -2   2        0.18        0.09      1.02 o
  -8  -2   2        1.92        0.97      0.73 o
  -7  -2   2       41.45       48.48      1.11 o
  -6  -2   2        0.13        0.36      0.62 o
  -5  -2   2        0.40        0.00      0.58 o
  -4  -2   2        2.82        2.71      1.13 o
  -3  -2   2      115.71      124.45      1.40 o
  -2  -2   2      642.61      620.38      2.99 o
  -1  -2   2      161.39      150.68      1.04 o
   0  -2   2      333.57      273.00      1.16 o
   1  -2   2     2208.11     2274.06      6.81 o
   2  -2   2      936.61      939.21      2.49 o
   4  -2   2     5782.34     6367.14     15.68 o
   5  -2   2        3.89        4.62      0.35 o
   6  -2   2      282.09      298.14      1.73 o
   7  -2   2        0.52        1.08      0.41 o
   8  -2   2        2.60        1.37      0.88 o
   9  -2   2       36.28       38.39      1.67 o
  10  -2   2        0.65        0.98      0.92 o
  11  -2   2        0.18        0.39      1.16 o
 -10  -1   2        0.08       -0.01      1.14 o
  -9  -1   2        0.52        0.80      1.08 o
  -8  -1   2       15.80       14.69      0.95 o
  -7  -1   2        0.29        0.23      0.40 o
  -6  -1   2      158.51      160.88      1.64 o
  -5  -1   2       64.37       72.97      1.20 o
  -4  -1   2      131.39      133.90      1.78 o
  -3  -1   2      106.72       98.35      1.21 o
  -2  -1   2     8274.60     8393.71     25.32 o
  -1  -1   2     4954.81     4962.88     24.21 o
   1  -1   2      259.33      253.16      0.90 o
   2  -1   2       14.48       11.97      0.30 o
   3  -1   2     2005.25     1992.71      5.42 o
   4  -1   2      747.73      753.37      2.48 o
   5  -1   2       52.60       45.84      0.62 o
   6  -1   2        0.00        0.20      0.29 o
   7  -1   2        0.41        1.18      0.43 o
   8  -1   2       41.97       47.13      0.96 o
   9  -1   2       22.47       19.17      1.19 o
  10  -1   2        5.81        4.05      1.01 o
  11  -1   2        1.86        1.83      1.18 o
 -11   0   2        5.94        5.44      1.35 o
 -10   0   2        3.49        3.90      1.22 o
  -9   0   2       64.04       65.01      1.80 o
  -8   0   2       62.97       57.46      2.40 o
  -7   0   2      115.33      108.19      2.06 o
  -6   0   2      112.71      106.54      1.10 o
  -5   0   2       75.44       78.56      1.34 o
  -4   0   2       13.00       14.11      0.50 o
  -3   0   2     2372.32     2331.18      5.12 o
  -2   0   2        6.06        2.21      0.29 o
  -1   0   2        4.08        4.34      0.23 o
   0   0   2      208.30      250.67      1.60 o
   1   0   2      495.66      487.09      2.33 o
   2   0   2      114.85      117.68      0.80 o
   3   0   2        4.37        4.05      0.42 o
   4   0   2      137.95      132.64      2.52 o
   5   0   2        6.09        5.15      0.65 o
   6   0   2      297.46      297.17      3.04 o
   7   0   2       34.13       33.35      1.23 o
   8   0   2       33.86       33.78      1.30 o
   9   0   2      140.50      158.07      2.38 o
  10   0   2       63.08       65.90      1.72 o
  11   0   2       30.47       37.09      1.73 o
 -11   1   2        5.35        5.55      1.64 o
 -10   1   2        5.67        7.11      1.15 o
  -9   1   2      106.93      108.54      2.08 o
  -8   1   2      401.74      418.12      4.59 o
  -7   1   2      121.92      122.62      1.60 o
  -6   1   2       36.92       34.07      0.73 o
  -5   1   2        9.42       10.20      0.47 o
  -4   1   2      168.37      175.10      1.18 o
  -3   1   2       74.67       77.02      0.72 o
  -2   1   2       45.83       55.20      0.60 o
  -1   1   2     3491.31     3507.73     16.61 o
   0   1   2      362.42      354.98      1.30 o
   1   1   2     2638.15     2612.06     10.45 o
   2   1   2       66.94       56.85      0.88 o
   3   1   2     6171.86     6450.68     37.35 o
   4   1   2        0.22        0.70      0.36 o
   5   1   2        4.38        6.30      0.48 o
   6   1   2        1.49        1.78      0.57 o
   7   1   2       80.78       72.53      1.45 o
   8   1   2       55.28       48.46      1.46 o
   9   1   2       43.97       46.09      1.34 o
  10   1   2       34.12       37.59      1.95 o
  11   1   2       12.06       16.23      1.44 o
 -10   2   2        1.21        2.15      0.95 o
  -9   2   2       68.49       72.88      1.80 o
  -8   2   2        6.17        5.82      0.79 o
  -7   2   2      161.47      170.05      2.20 o
  -6   2   2        0.59        1.36      0.54 o
  -5   2   2       13.44       10.94      0.52 o
  -4   2   2        0.02        0.36      0.31 o
  -3   2   2        0.54        0.37      0.23 o
  -2   2   2      350.51      348.70      2.54 o
  -1   2   2     1916.94     1901.35      4.32 o
   0   2   2     9538.40     9175.28     23.02 o
   1   2   2      501.20      511.22      1.17 o
   2   2   2    23884.82    23411.48     47.58 o
   3   2   2      293.88      268.24      1.15 o
   4   2   2      436.90      447.28      2.40 o
   5   2   2      110.61       98.70      1.21 o
   6   2   2      167.98      157.42      2.02 o
   7   2   2        3.95        2.83      0.83 o
   8   2   2       38.11       33.19      1.45 o
   9   2   2       95.02       88.99      2.47 o
  10   2   2       34.83       39.82      1.86 o
  11   2   2       16.33       19.17      2.30 o
 -10   3   2        9.77       11.12      1.67 o
  -9   3   2        2.24        3.01      0.86 o
  -8   3   2       71.94       78.81      1.36 o
  -7   3   2       70.15       66.00      1.20 o
  -6   3   2       12.76       10.58      0.58 o
  -5   3   2      300.95      308.71      2.21 o
  -4   3   2       34.73       38.67      0.54 o
  -3   3   2      182.22      179.39      1.04 o
  -2   3   2      446.41      426.52      1.34 o
  -1   3   2      604.22      520.86      1.83 o
   0   3   2      177.79      182.60      0.85 o
   1   3   2     2416.45     2526.06      7.52 o
   2   3   2      102.72      111.70      0.67 o
   3   3   2       53.10       46.88      0.48 o
   4   3   2     1469.70     1517.62      3.51 o
   5   3   2       55.85       58.09      1.63 o
   6   3   2        6.93        9.39      0.82 o
   7   3   2       29.50       33.72      1.29 o
   8   3   2       32.10       33.61      1.40 o
   9   3   2        8.81        7.53      1.17 o
  10   3   2        6.53        6.17      1.82 o
  11   3   2       15.74       11.01      2.24 o
 -10   4   2        8.14        9.32      1.73 o
  -9   4   2        0.03       -0.01      1.68 o
  -8   4   2       16.32       17.53      1.06 o
  -7   4   2        5.71        5.23      0.60 o
  -6   4   2      273.47      256.87      1.49 o
  -5   4   2      670.41      637.40      6.09 o
  -4   4   2      197.70      178.06      1.98 o
  -3   4   2        4.49        3.60      0.36 o
  -2   4   2      226.58      234.60      1.18 o
   0   4   2        9.54       12.36      0.30 o
   1   4   2      173.90      174.32      0.75 o
   2   4   2       56.97       51.86      0.47 o
   3   4   2      381.19      407.04      1.55 o
   4   4   2      152.31      137.34      1.15 o
   5   4   2        0.15        0.55      0.41 o
   6   4   2      197.44      191.81      1.69 o
   7   4   2       38.81       35.14      1.35 o
   8   4   2        0.20        0.87      0.97 o
   9   4   2       42.61       46.47      1.42 o
  10   4   2        0.67        0.85      1.87 o
 -10   5   2        6.11        7.34      2.18 o
  -9   5   2        7.93        6.26      1.89 o
  -8   5   2       22.44       25.14      1.63 o
  -7   5   2      179.03      178.91      3.22 o
  -6   5   2      290.06      295.84      4.25 o
  -5   5   2       67.31       70.27      1.18 o
  -4   5   2      126.57      122.88      1.23 o
  -3   5   2        1.96        4.04      0.39 o
  -2   5   2      367.47      368.02      3.71 o
  -1   5   2        7.37        9.16      0.38 o
   0   5   2        2.39        2.61      0.30 o
   1   5   2      841.85      867.52      2.58 o
   2   5   2       36.12       32.01      0.43 o
   3   5   2       75.01       78.92      0.69 o
   4   5   2       50.98       45.84      0.59 o
   5   5   2       28.12       27.32      0.68 o
   6   5   2        0.68        0.61      0.53 o
   7   5   2        1.20        0.34      0.75 o
   8   5   2       14.20       14.76      1.07 o
   9   5   2       27.53       27.68      1.60 o
  10   5   2        0.04       -0.01      1.87 o
  -9   6   2        0.04       -0.01      1.47 o
  -8   6   2       13.74       14.38      1.38 o
  -7   6   2        2.44        1.14      1.10 o
  -6   6   2       17.06       18.07      1.35 o
  -5   6   2        1.58        3.78      0.71 o
  -4   6   2       23.93       20.88      0.80 o
  -3   6   2        1.70        0.44      0.26 o
  -2   6   2       62.05       69.31      0.77 o
  -1   6   2      209.71      199.55      1.24 o
   0   6   2     2146.87     2308.55      6.27 o
   1   6   2        0.41        1.04      0.38 o
   2   6   2      116.44      119.09      0.95 o
   3   6   2       39.45       37.35      0.57 o
   4   6   2      146.28      136.19      1.06 o
   5   6   2       80.37       77.93      1.02 o
   6   6   2        2.17        2.48      0.72 o
   7   6   2        2.24        1.25      0.84 o
   8   6   2       19.54       18.71      1.53 o
   9   6   2        1.59        0.45      1.25 o
  -8   7   2        0.89        2.62      1.53 o
  -7   7   2        3.12        3.44      1.08 o
  -6   7   2        8.78        8.76      1.12 o
  -5   7   2      377.01      386.60      3.40 o
  -4   7   2       55.77       49.45      1.00 o
  -3   7   2        5.30        4.44      0.37 o
  -2   7   2        9.25        8.22      0.43 o
  -1   7   2       51.95       53.20      0.74 o
   0   7   2        0.00        0.26      0.42 o
   1   7   2       82.16       86.26      0.96 o
   2   7   2       14.23       15.72      0.46 o
   3   7   2        2.71        2.25      0.50 o
   4   7   2       68.77       72.19      1.08 o
   5   7   2       12.99       13.89      0.62 o
   6   7   2        0.02       -0.01      1.02 o
   7   7   2        1.24        1.30      1.44 o
   8   7   2        1.71        0.24      1.68 o
   9   7   2        0.04        0.28      1.63 o
  -8   8   2       14.90       18.03      1.72 o
  -7   8   2       10.34       12.09      1.48 o
  -6   8   2       44.41       45.31      2.11 o
  -5   8   2        2.55        4.74      0.89 o
  -4   8   2      339.21      328.82      3.11 o
  -3   8   2       15.00       14.39      0.70 o
  -2   8   2        6.41        6.90      0.46 o
  -1   8   2        5.97        7.79      0.52 o
   0   8   2       39.97       33.76      0.78 o
   1   8   2        3.08        3.82      0.72 o
   2   8   2        5.71        6.47      0.80 o
   3   8   2        1.48        0.95      0.76 o
   4   8   2       40.13       42.97      1.32 o
   5   8   2       26.45       26.37      1.54 o
   6   8   2       55.31       63.84      2.08 o
   7   8   2       36.85       39.40      2.44 o
   8   8   2        0.06       -0.01      1.79 o
  -6   9   2        0.76        0.59      1.29 o
  -5   9   2        0.11        1.46      1.30 o
  -4   9   2       60.85       60.95      1.52 o
  -3   9   2        6.44        7.45      0.80 o
  -2   9   2       11.56       10.50      0.56 o
  -1   9   2       23.57       22.61      0.76 o
   0   9   2        5.59        4.25      0.64 o
   1   9   2       36.12       34.87      1.17 o
   2   9   2       33.62       35.16      1.33 o
   3   9   2      107.11      110.92      2.01 o
   4   9   2       60.16       62.80      1.62 o
   5   9   2       26.98       25.85      1.67 o
   6   9   2       46.39       51.69      2.78 o
   7   9   2        1.16        2.10      1.97 o
  -5  10   2        3.25        4.27      1.38 o
  -4  10   2        0.27        0.88      1.29 o
  -3  10   2       17.35       16.15      1.40 o
  -2  10   2       15.58       13.03      1.70 o
  -1  10   2       82.40       88.20      1.78 o
   0  10   2       31.18       27.02      1.19 o
   1  10   2      108.28      108.91      1.88 o
   2  10   2        0.24        0.20      1.01 o
   3  10   2        0.05        0.62      1.02 o
   4  10   2        0.01        0.99      1.33 o
   5  10   2        1.14        0.88      1.90 o
  -3  11   2        0.33        0.83      1.66 o
  -2  11   2        0.30       -0.01      1.53 o
  -1  11   2       19.18       14.87      2.07 o
   0  11   2       22.31       24.08      1.80 o
   1  11   2       11.25       14.94      1.34 o
   2  11   2        4.81        6.43      1.25 o
   3  11   2       23.41       23.08      1.81 o
  -3 -10   3      100.32      122.31      3.14 o
  -2 -10   3       20.07       18.29      1.57 o
  -1 -10   3        7.26        6.23      1.31 o
   0 -10   3       36.80       36.87      1.66 o
   1 -10   3        1.86        1.89      1.48 o
   2 -10   3        0.51        1.08      0.90 o
   3 -10   3        0.00       -0.01      1.01 o
   4 -10   3        1.84        3.13      1.07 o
  -5  -9   3        8.41       11.77      1.64 o
  -4  -9   3        6.58        8.51      1.45 o
  -3  -9   3       14.30       12.98      1.43 o
  -2  -9   3       19.16       23.03      1.55 o
  -1  -9   3       44.47       48.92      1.75 o
   0  -9   3       10.10        8.53      1.11 o
   1  -9   3       62.55       55.46      1.40 o
   2  -9   3        1.06        0.85      0.85 o
   3  -9   3        1.69        3.02      0.95 o
   4  -9   3        5.77        8.18      1.03 o
   5  -9   3       14.31       15.50      1.44 o
   6  -9   3        2.52        5.38      1.31 o
  -6  -8   3        0.08        0.68      1.73 o
  -5  -8   3        1.63        2.61      1.80 o
  -4  -8   3       15.27       18.34      1.70 o
  -3  -8   3        1.29        2.75      1.35 o
  -2  -8   3      104.01      101.46      2.84 o
  -1  -8   3       48.05       47.42      1.83 o
   0  -8   3      133.66      122.00      2.54 o
   1  -8   3       93.61       90.02      2.16 o
   2  -8   3       89.78       87.15      1.66 o
   3  -8   3      159.74      161.67      2.02 o
   4  -8   3       36.68       39.50      1.28 o
   5  -8   3       43.61       42.56      1.70 o
   6  -8   3       16.70       16.12      1.44 o
   7  -8   3        6.29        6.61      1.31 o
  -7  -7   3       15.65       18.44      2.29 o
  -6  -7   3        0.13        0.60      1.76 o
  -5  -7   3       23.36       20.44      1.66 o
  -4  -7   3        1.34        3.26      1.32 o
  -3  -7   3       36.31       29.31      1.64 o
  -2  -7   3        0.71        1.02      0.56 o
  -1  -7   3       19.67       20.13      1.00 o
   0  -7   3      197.99      179.17      1.93 o
   1  -7   3       64.68       61.99      0.92 o
   2  -7   3        0.51        1.72      0.60 o
   3  -7   3      473.24      487.24      3.03 o
   4  -7   3       12.59       14.57      0.72 o
   5  -7   3       35.18       33.01      0.94 o
   6  -7   3        0.01        0.00      0.82 o
   7  -7   3        2.77        2.73      1.15 o
   8  -7   3        0.54        1.08      1.19 o
  -8  -6   3        8.64        8.24      2.08 o
  -7  -6   3        0.03       -0.01      1.62 o
  -6  -6   3       79.79       93.48      2.99 o
  -5  -6   3        0.85        1.40      1.29 o
  -4  -6   3      319.96      330.59      3.70 o
  -3  -6   3       32.59       30.89      1.15 o
  -2  -6   3       12.52       18.06      0.73 o
  -1  -6   3        0.10        0.03      0.70 o
   0  -6   3        1.92        1.59      0.50 o
   1  -6   3       41.13       36.80      0.68 o
   2  -6   3       65.25       59.06      0.87 o
   3  -6   3      229.08      231.59      1.37 o
   4  -6   3      305.04      299.03      1.70 o
   5  -6   3        4.96        5.36      0.60 o
   6  -6   3        1.80        2.66      0.73 o
   7  -6   3       10.44        9.93      1.01 o
   8  -6   3        2.69        1.91      1.17 o
   9  -6   3        0.91        0.70      1.30 o
  -9  -5   3        0.57        0.54      1.48 o
  -8  -5   3        5.62        4.48      1.39 o
  -7  -5   3        0.07       -0.01      1.37 o
  -6  -5   3       15.60       16.46      0.63 o
  -5  -5   3       56.09       46.09      2.73 o
  -4  -5   3       59.59       63.01      1.86 o
  -3  -5   3      343.55      346.17      3.49 o
  -2  -5   3      321.60      311.73      2.65 o
  -1  -5   3      163.37      139.40      1.27 o
   0  -5   3        0.35        2.11      0.43 o
   1  -5   3       21.55       20.20      0.50 o
   2  -5   3       30.71       28.50      1.38 o
   3  -5   3       75.69       81.91      0.79 o
   4  -5   3       69.06       64.72      0.80 o
   5  -5   3        0.17        1.03      0.42 o
   6  -5   3        1.94        0.89      0.53 o
   7  -5   3        3.82        3.19      1.10 o
   8  -5   3       12.45       14.96      1.34 o
   9  -5   3        0.18       -0.01      1.50 o
  10  -5   3       14.02       12.16      1.77 o
  -9  -4   3        6.08        5.56      1.51 o
  -8  -4   3        0.10        0.56      1.27 o
  -7  -4   3       17.51       19.78      1.02 o
  -6  -4   3        3.48        2.91      0.55 o
  -5  -4   3        0.20        0.65      0.45 o
  -4  -4   3      132.77      115.15      5.46 o
  -3  -4   3       21.02       23.19      1.00 o
  -2  -4   3        7.71        8.27      0.57 o
  -1  -4   3     1558.76     1667.98      4.43 o
   0  -4   3      273.78      300.12      1.78 o
   1  -4   3      134.94      178.34      1.02 o
   2  -4   3       44.06       41.59      0.46 o
   3  -4   3        4.95        9.10      0.35 o
   4  -4   3        1.68        2.71      0.30 o
   5  -4   3       39.39       34.52      0.68 o
   6  -4   3        2.29        1.68      0.55 o
   7  -4   3        8.32        5.97      0.87 o
   8  -4   3      107.28       92.91      1.73 o
   9  -4   3        4.16        5.52      1.69 o
  10  -4   3       17.31       14.83      2.11 o
 -10  -3   3        0.52        2.06      1.53 o
  -9  -3   3        4.40        3.33      1.41 o
  -8  -3   3       35.76       32.88      1.34 o
  -7  -3   3        0.64        0.96      0.65 o
  -6  -3   3        2.52        4.10      0.72 o
  -5  -3   3        0.04        0.77      0.47 o
  -4  -3   3        2.51        1.23      0.34 o
  -3  -3   3       15.24       22.07      0.81 o
  -2  -3   3      147.57      134.06      1.42 o
  -1  -3   3     1550.13     1610.96      6.69 o
   0  -3   3      121.07      135.89      1.50 o
   1  -3   3       33.75       42.19      0.54 o
   2  -3   3       73.37       64.79      0.63 o
   3  -3   3      308.35      356.23      1.67 o
   4  -3   3       31.10       42.68      0.57 o
   5  -3   3       58.83       46.23      0.96 o
   6  -3   3        2.28        2.96      0.60 o
   7  -3   3       68.29       64.34      1.25 o
   8  -3   3       22.83       25.14      0.93 o
   9  -3   3       15.68       13.59      1.04 o
  10  -3   3        0.51        0.70      1.21 o
 -10  -2   3        0.24       -0.01      1.42 o
  -9  -2   3        5.13        4.09      1.07 o
  -8  -2   3        5.52        5.26      0.98 o
  -7  -2   3       13.15       12.52      0.79 o
  -6  -2   3       19.34       16.43      0.77 o
  -5  -2   3       28.87       30.62      0.81 o
  -4  -2   3      563.85      515.18      2.18 o
  -3  -2   3       67.89       54.74      0.68 o
  -2  -2   3      257.89      257.57      1.70 o
  -1  -2   3       15.27       10.76      0.51 o
   0  -2   3       30.57       35.37      0.61 o
   1  -2   3       83.09       64.92      0.57 o
   2  -2   3      456.95      520.96      1.81 o
   3  -2   3      731.47      808.20      2.62 o
   4  -2   3      137.85      151.44      1.06 o
   5  -2   3       34.88       34.58      0.67 o
   6  -2   3       17.14       15.30      1.13 o
   7  -2   3       14.81       16.45      0.75 o
   8  -2   3        0.01        0.00      0.60 o
   9  -2   3       19.15       17.99      1.25 o
  10  -2   3        0.28       -0.01      1.02 o
  11  -2   3        0.52        0.11      1.15 o
 -10  -1   3        0.81        1.06      1.18 o
  -9  -1   3       27.02       24.07      1.35 o
  -8  -1   3       10.08        8.12      0.63 o
  -7  -1   3       42.65       39.55      1.11 o
  -6  -1   3       15.41       15.72      0.78 o
  -5  -1   3      606.00      628.10      5.21 o
  -4  -1   3        0.46        1.21      0.41 o
  -3  -1   3      359.74      383.89      1.53 o
  -2  -1   3     1450.87     1489.76      7.77 o
  -1  -1   3     1350.65     1350.52      6.77 o
   0  -1   3      197.43      228.87      2.31 o
   1  -1   3      551.54      480.21      1.99 o
   2  -1   3       24.28       28.28      0.41 o
   3  -1   3      366.74      315.42      1.19 o
   4  -1   3      203.13      258.96      1.52 o
   5  -1   3       84.07      100.29      0.94 o
   6  -1   3      232.11      241.90      1.65 o
   7  -1   3       39.54       38.61      0.83 o
   8  -1   3       25.43       24.44      1.58 o
   9  -1   3       11.08       11.42      1.07 o
  10  -1   3       11.18        8.53      1.12 o
  11  -1   3        6.73        5.50      1.23 o
 -10   0   3        1.76        3.22      1.22 o
  -9   0   3        3.94        5.62      1.13 o
  -8   0   3        6.69        7.22      0.78 o
  -7   0   3        2.56        2.26      0.60 o
  -6   0   3      157.54      174.87      1.77 o
  -5   0   3        3.45        8.12      0.59 o
  -4   0   3       44.16       46.67      0.79 o
  -3   0   3      193.44      191.62      1.23 o
  -2   0   3     3679.50     3637.36     15.28 o
  -1   0   3    15740.09    15962.05     67.94 o
   0   0   3      140.45      149.39      1.07 o
   1   0   3       25.51       27.64      0.31 o
   2   0   3       12.75       14.51      0.68 o
   3   0   3     1522.66     1512.22      4.33 o
   4   0   3      358.76      361.96      2.21 o
   5   0   3      937.10      960.64      4.83 o
   6   0   3       56.25       41.16      2.04 o
   7   0   3      126.67      116.51      1.48 o
   8   0   3      329.97      327.68      2.87 o
   9   0   3        7.13        8.50      1.02 o
  10   0   3        0.86       -0.01      1.02 o
  11   0   3        4.03        4.87      1.50 o
 -10   1   3        6.03        4.15      1.23 o
  -9   1   3       23.40       24.67      1.68 o
  -8   1   3        1.20        2.11      0.70 o
  -7   1   3      242.82      236.75      3.38 o
  -6   1   3       19.75       22.36      0.64 o
  -5   1   3        5.09        5.37      0.43 o
  -4   1   3       71.50       93.23      0.99 o
  -3   1   3      354.44      366.65      1.51 o
  -2   1   3      321.87      317.45      1.65 o
  -1   1   3     1551.80     1631.59      8.11 o
   0   1   3    12838.39    12882.38     42.98 o
   1   1   3       99.38       86.72      0.58 o
   2   1   3      581.78      593.16      2.09 o
   3   1   3        1.64        1.21      0.35 o
   4   1   3      589.14      597.21      3.85 o
   5   1   3       14.23       13.47      0.42 o
   6   1   3       76.13       64.73      0.85 o
   7   1   3       14.61       18.52      0.95 o
   8   1   3       28.39       30.26      1.66 o
   9   1   3       42.53       44.91      1.37 o
  10   1   3        2.85        6.26      1.65 o
  11   1   3       55.19       60.10      2.34 o
 -10   2   3        4.31        4.77      1.46 o
  -9   2   3        8.55        9.19      1.16 o
  -8   2   3       53.24       60.14      1.30 o
  -7   2   3       56.24       52.75      1.16 o
  -6   2   3      354.86      341.43      2.53 o
  -5   2   3      489.41      479.08      3.65 o
  -4   2   3      308.71      322.58      1.54 o
  -3   2   3      466.52      456.86      2.15 o
  -2   2   3       37.49       38.44      0.91 o
  -1   2   3      670.86      681.74      1.98 o
   0   2   3     1596.87     1585.51      3.62 o
   1   2   3     4373.01     4435.11     16.97 o
   2   2   3      221.92      247.59      1.04 o
   3   2   3       56.59       52.42      0.72 o
   4   2   3       82.40      101.10      0.91 o
   5   2   3      414.88      480.61      2.24 o
   6   2   3       99.35       96.75      0.94 o
   7   2   3       39.84       35.88      0.73 o
   8   2   3       57.33       56.47      1.18 o
   9   2   3        0.89        1.62      1.18 o
  10   2   3       47.58       54.12      2.80 o
  11   2   3        4.86        8.96      1.91 o
 -10   3   3       18.67       19.98      1.73 o
  -9   3   3       26.06       27.54      1.37 o
  -8   3   3       26.62       28.37      0.96 o
  -7   3   3      356.91      375.54      2.85 o
  -6   3   3       63.56       70.10      1.14 o
  -5   3   3       47.15       51.54      0.84 o
  -4   3   3        3.42        7.38      0.40 o
  -3   3   3       13.14        8.93      0.25 o
  -2   3   3        3.97        2.91      0.24 o
  -1   3   3      899.28      921.99      3.09 o
   0   3   3      327.39      307.64      1.30 o
   1   3   3     1309.00     1331.25      3.36 o
   2   3   3     2073.69     2042.27      5.37 o
   3   3   3      487.01      501.20      1.80 o
   4   3   3     4301.15     4572.99     23.74 o
   5   3   3       18.53       21.36      0.61 o
   6   3   3        0.46        0.17      0.52 o
   7   3   3        0.25        0.00      0.60 o
   8   3   3        1.20        0.43      0.69 o
   9   3   3        0.22        0.40      1.05 o
  10   3   3       34.20       37.87      2.45 o
  11   3   3        2.08        0.16      2.02 o
 -10   4   3        1.65        3.60      1.47 o
  -9   4   3        9.15       12.23      1.64 o
  -8   4   3       30.05       27.96      1.20 o
  -7   4   3        4.79        8.00      0.72 o
  -6   4   3        0.50        1.35      0.46 o
  -5   4   3      143.62      160.74      1.07 o
  -4   4   3        0.05        0.15      0.37 o
  -3   4   3       11.91       18.60      0.49 o
  -2   4   3      609.15      626.30      3.77 o
  -1   4   3     1293.52     1353.99      4.04 o
   0   4   3        3.79        1.85      0.19 o
   1   4   3      702.70      774.04      1.80 o
   2   4   3        7.42        8.09      0.26 o
   3   4   3     3949.21     4116.82     12.18 o
   4   4   3        6.88        4.08      0.37 o
   5   4   3      154.46      135.54      1.25 o
   6   4   3      165.41      179.27      1.83 o
   7   4   3       38.77       35.75      1.05 o
   8   4   3        8.11        7.01      0.82 o
   9   4   3        3.56        5.53      1.12 o
  10   4   3       16.48       14.58      2.08 o
  -9   5   3        4.49        2.58      1.90 o
  -8   5   3       24.12       28.38      1.73 o
  -7   5   3       51.88       52.26      1.70 o
  -6   5   3        2.58        2.44      0.89 o
  -5   5   3       11.76       14.09      0.76 o
  -4   5   3        0.71        2.35      0.63 o
  -3   5   3       24.00       25.09      0.71 o
  -2   5   3      126.45       98.02      1.15 o
  -1   5   3       89.86      101.87      0.99 o
   0   5   3      660.72      705.14      2.32 o
   1   5   3        0.52        0.63      0.31 o
   2   5   3        0.05        0.50      0.24 o
   3   5   3       22.97       28.22      0.45 o
   4   5   3        1.29        0.80      0.23 o
   5   5   3      183.48      179.98      1.75 o
   6   5   3        1.00        1.44      0.68 o
   7   5   3       10.44        8.45      0.81 o
   8   5   3       75.72       75.36      2.13 o
   9   5   3        8.11        7.19      1.24 o
  10   5   3        0.71       -0.01      1.89 o
  -9   6   3        5.63        5.88      1.72 o
  -8   6   3       27.89       29.31      1.60 o
  -7   6   3        4.14        6.78      1.20 o
  -6   6   3       20.86       23.78      1.45 o
  -5   6   3      345.55      325.96      2.54 o
  -4   6   3       82.13       74.02      1.07 o
  -3   6   3       16.97       18.79      0.60 o
  -2   6   3      102.35       97.89      1.40 o
  -1   6   3       35.47       34.13      0.62 o
   0   6   3      140.44      156.42      1.08 o
   1   6   3        4.11        3.58      0.39 o
   2   6   3        1.81        1.10      0.29 o
   3   6   3       40.58       38.14      0.55 o
   4   6   3       79.82       80.59      1.16 o
   5   6   3       32.31       28.52      0.77 o
   6   6   3       16.30       14.58      0.82 o
   7   6   3       13.07       10.30      0.91 o
   8   6   3       62.17       53.94      1.89 o
   9   6   3        0.00        0.31      1.31 o
  -8   7   3        0.26        0.32      1.25 o
  -7   7   3        0.05        0.06      1.03 o
  -6   7   3        9.49       10.32      1.17 o
  -5   7   3       72.44       69.74      1.43 o
  -4   7   3        8.28        8.06      0.66 o
  -3   7   3       18.73       15.64      0.60 o
  -2   7   3        0.76        0.63      0.35 o
  -1   7   3        4.70        3.60      0.43 o
   0   7   3       12.48       11.87      0.50 o
   1   7   3        5.39        4.55      0.49 o
   2   7   3      107.51      119.10      1.19 o
   3   7   3      133.20      127.54      1.15 o
   4   7   3      300.47      300.65      3.40 o
   5   7   3        3.37        4.36      0.45 o
   6   7   3       22.96       18.56      1.32 o
   7   7   3        4.82        3.81      1.56 o
   8   7   3       12.32        9.54      1.75 o
   9   7   3        0.94        0.60      2.52 o
  -8   8   3        0.07       -0.01      1.44 o
  -7   8   3       13.74       17.16      1.38 o
  -6   8   3       42.29       39.37      1.58 o
  -5   8   3      266.33      259.57      4.09 o
  -4   8   3        9.32       10.61      0.89 o
  -3   8   3       10.46       12.50      0.81 o
  -2   8   3        7.14        6.38      0.44 o
  -1   8   3       18.63       17.20      0.61 o
   0   8   3        2.45        0.69      0.49 o
   1   8   3        1.82        3.34      0.74 o
   2   8   3       33.95       35.82      1.12 o
   3   8   3      263.49      254.26      2.56 o
   4   8   3      105.04      104.84      1.72 o
   5   8   3        0.44        0.19      1.10 o
   6   8   3        6.94        7.71      1.80 o
   7   8   3        0.61       -0.01      1.74 o
   8   8   3        2.40        2.50      1.73 o
  -6   9   3        6.05        6.10      1.32 o
  -5   9   3       46.39       49.87      1.73 o
  -4   9   3        2.37        2.21      1.20 o
  -3   9   3        2.03        1.97      0.59 o
  -2   9   3       25.77       27.26      0.81 o
  -1   9   3       25.86       25.08      0.78 o
   0   9   3        0.12        0.34      0.61 o
   1   9   3       37.88       35.42      1.34 o
   2   9   3       13.34       15.39      1.10 o
   3   9   3       21.92       22.13      1.22 o
   4   9   3       22.98       23.49      1.70 o
   5   9   3       64.97       68.00      2.86 o
   6   9   3       18.57       15.13      2.09 o
   7   9   3        3.64        5.24      1.90 o
  -5  10   3       20.39       21.07      1.73 o
  -4  10   3        0.89        2.42      1.33 o
  -3  10   3        3.73        3.79      1.37 o
  -2  10   3       59.08       58.86      1.93 o
  -1  10   3        0.00       -0.01      1.12 o
   0  10   3       50.81       48.28      1.20 o
   1  10   3       15.02       16.54      1.24 o
   2  10   3        0.19        0.65      0.99 o
   3  10   3        0.22        0.00      0.93 o
   4  10   3        0.01       -0.01      1.69 o
   5  10   3       12.17        7.26      2.04 o
  -3  11   3        0.87        0.21      1.32 o
  -2  11   3        6.45        7.27      1.71 o
  -1  11   3        6.75        7.64      2.55 o
   0  11   3       16.53       17.18      2.46 o
   1  11   3        7.62       10.49      1.44 o
   2  11   3       10.19        8.09      1.20 o
   3  11   3       17.63       16.27      2.08 o
  -2 -10   4       14.02       14.29      1.54 o
  -1 -10   4        0.72        1.58      1.31 o
   0 -10   4       19.68       18.02      1.45 o
   1 -10   4        0.04        1.09      1.48 o
   2 -10   4        1.19        2.78      1.40 o
   3 -10   4       14.52       18.78      1.28 o
  -4  -9   4        0.39        0.10      1.33 o
  -3  -9   4        3.08        3.04      1.31 o
  -2  -9   4       15.82       19.43      1.60 o
  -1  -9   4      107.24      115.45      2.53 o
   0  -9   4        1.15        1.93      1.20 o
   1  -9   4        1.25        1.49      0.88 o
   2  -9   4        0.09        0.68      0.88 o
   3  -9   4        0.24        0.00      0.99 o
   4  -9   4        2.39        3.22      1.01 o
   5  -9   4        6.75        8.98      1.15 o
  -6  -8   4        0.30       -0.01      2.01 o
  -5  -8   4        9.43        9.88      1.63 o
  -4  -8   4        4.01        3.54      1.45 o
  -3  -8   4       81.88       90.48      2.60 o
  -2  -8   4        1.73        3.60      1.38 o
  -1  -8   4      200.28      200.10      2.82 o
   0  -8   4       18.39       17.09      1.12 o
   1  -8   4        2.02        2.16      0.95 o
   2  -8   4      114.41      112.33      1.84 o
   3  -8   4       23.45       23.24      1.01 o
   4  -8   4       13.83       12.88      1.14 o
   5  -8   4       24.63       26.32      1.21 o
   6  -8   4        0.00       -0.01      1.21 o
   7  -8   4       12.19       16.83      1.56 o
  -7  -7   4        2.13       -0.01      2.06 o
  -6  -7   4       10.18        8.85      2.16 o
  -5  -7   4        0.06        0.64      1.42 o
  -4  -7   4        2.03        4.47      1.41 o
  -3  -7   4        1.44        1.71      1.27 o
  -2  -7   4       27.22       29.75      1.64 o
  -1  -7   4        0.04        1.01      0.89 o
   0  -7   4      160.32      159.37      1.71 o
   1  -7   4       39.89       41.47      0.94 o
   2  -7   4      312.71      326.53      3.12 o
   3  -7   4        2.04        3.94      0.72 o
   4  -7   4        0.08        1.10      0.76 o
   5  -7   4       34.49       32.56      1.04 o
   6  -7   4        7.44        7.63      1.00 o
   7  -7   4        1.43        0.34      1.20 o
   8  -7   4        4.77       11.27      1.45 o
  -8  -6   4       26.73       28.20      2.50 o
  -7  -6   4       18.01       17.55      2.22 o
  -6  -6   4       47.63       51.12      2.63 o
  -5  -6   4      108.08      112.37      2.65 o
  -4  -6   4        8.68        8.49      1.38 o
  -3  -6   4      191.31      184.59      2.17 o
  -2  -6   4        0.25        0.27      0.54 o
  -1  -6   4        8.80        6.33      0.83 o
   0  -6   4       11.31        9.44      0.69 o
   1  -6   4       17.04       17.76      0.60 o
   2  -6   4      460.52      447.41      2.27 o
   3  -6   4      197.24      193.39      1.50 o
   4  -6   4      368.69      350.34      1.67 o
   5  -6   4      119.21      124.12      1.51 o
   6  -6   4        1.02        0.86      0.69 o
   7  -6   4       11.82       12.68      1.12 o
   8  -6   4        0.49        0.24      1.22 o
   9  -6   4        8.62        8.59      1.47 o
  -8  -5   4        3.18        4.94      1.59 o
  -7  -5   4        1.43        2.22      1.38 o
  -6  -5   4       56.75       55.13      2.52 o
  -5  -5   4      182.69      184.71      3.49 o
  -4  -5   4      155.28      149.72      2.74 o
  -3  -5   4        3.01        2.83      1.09 o
  -2  -5   4      128.73      135.35      2.35 o
  -1  -5   4       81.12       83.46      1.74 o
   0  -5   4        0.29        0.77      0.43 o
   1  -5   4       44.34       41.73      0.89 o
   2  -5   4        0.62        1.12      0.41 o
   3  -5   4        5.56        5.37      0.32 o
   4  -5   4      418.59      406.31      2.40 o
   5  -5   4        2.85        3.69      0.49 o
   6  -5   4        7.33        6.78      0.76 o
   7  -5   4       32.34       31.54      1.34 o
   8  -5   4        0.04       -0.01      1.19 o
   9  -5   4        8.31        8.22      1.35 o
  -9  -4   4        0.72        1.15      1.43 o
  -8  -4   4        1.58        0.60      1.36 o
  -7  -4   4       16.42       19.95      2.66 o
  -6  -4   4        1.10        1.88      0.44 o
  -5  -4   4        8.89        9.58      1.08 o
  -4  -4   4        0.66        0.33      1.04 o
  -3  -4   4      490.82      494.38      4.00 o
  -2  -4   4      147.28      159.43      2.93 o
  -1  -4   4     1032.87     1127.85      7.67 o
   0  -4   4       11.03       14.43      0.48 o
   1  -4   4      122.37      158.13      1.33 o
   2  -4   4       41.25       39.91      0.69 o
   3  -4   4       23.47       25.30      0.40 o
   4  -4   4        3.96        4.25      0.37 o
   5  -4   4       18.43       20.28      0.59 o
   6  -4   4       74.51       71.49      1.18 o
   7  -4   4      112.20      109.35      3.31 o
   8  -4   4        3.85        4.92      0.92 o
   9  -4   4        4.83        5.36      1.38 o
  10  -4   4        5.13        5.11      1.96 o
  -9  -3   4        0.08       -0.01      1.44 o
  -8  -3   4        5.70        6.55      1.05 o
  -7  -3   4        1.20        0.45      0.80 o
  -6  -3   4       12.67       13.20      0.71 o
  -5  -3   4       20.84       18.46      0.64 o
  -4  -3   4       74.16       92.20      1.86 o
  -3  -3   4       62.65       59.60      1.48 o
  -2  -3   4      459.72      468.16      2.38 o
  -1  -3   4       13.79       13.97      0.65 o
   0  -3   4       95.01      121.24      2.32 o
   1  -3   4      674.58      784.86      3.15 o
   2  -3   4       71.67       67.08      0.72 o
   3  -3   4      378.48      427.33      1.63 o
   4  -3   4       42.48       41.78      0.60 o
   5  -3   4       88.73       92.21      1.05 o
   6  -3   4        2.23        1.83      0.56 o
   7  -3   4       15.85       11.20      0.68 o
   8  -3   4       56.79       46.21      1.75 o
   9  -3   4        8.28        7.62      0.97 o
  10  -3   4        3.47        4.00      1.29 o
 -10  -2   4        5.68        5.80      1.57 o
  -9  -2   4        1.24        0.91      1.10 o
  -8  -2   4        8.08        7.21      1.02 o
  -7  -2   4        6.49        5.46      0.87 o
  -6  -2   4       11.44       11.93      0.74 o
  -5  -2   4       65.59       70.66      1.11 o
  -4  -2   4      115.38      110.17      1.19 o
  -3  -2   4       98.31      111.02      3.20 o
  -2  -2   4      143.90      134.91      1.54 o
  -1  -2   4      105.75       72.38      1.05 o
   0  -2   4      817.78      843.94      4.54 o
   1  -2   4      396.23      452.56      1.56 o
   2  -2   4      417.19      385.85      2.26 o
   3  -2   4       91.41      100.87      1.08 o
   4  -2   4       12.81       18.67      0.45 o
   5  -2   4       66.59       74.18      0.90 o
   6  -2   4        2.87        4.77      0.60 o
   7  -2   4       51.47       46.87      1.06 o
   8  -2   4       16.91       19.40      0.93 o
   9  -2   4        5.46        4.68      1.05 o
  10  -2   4        0.02       -0.01      1.09 o
  11  -2   4        0.04        0.46      1.41 o
 -10  -1   4        1.08        2.12      1.24 o
  -9  -1   4        2.41        1.67      1.09 o
  -8  -1   4        1.92        2.09      0.96 o
  -7  -1   4        0.03        0.00      0.83 o
  -6  -1   4       22.09       22.55      0.86 o
  -5  -1   4       30.90       40.51      0.93 o
  -4  -1   4      807.54      844.37      2.60 o
  -3  -1   4       90.74       79.48      1.02 o
  -2  -1   4      395.17      390.48      3.11 o
  -1  -1   4      161.38      123.42      1.41 o
   0  -1   4      400.51      415.81      3.38 o
   1  -1   4      283.16      285.03      1.18 o
   2  -1   4       58.29       49.38      1.03 o
   3  -1   4      319.19      345.80      1.37 o
   4  -1   4     2111.77     2246.23     11.86 o
   5  -1   4      139.95      132.24      1.18 o
   6  -1   4       16.33       12.33      0.58 o
   7  -1   4       50.98       52.88      0.94 o
   8  -1   4       12.94       15.20      1.08 o
   9  -1   4        6.79        7.91      1.10 o
  10  -1   4        5.33        4.40      1.00 o
  11  -1   4        2.20        1.24      1.31 o
 -10   0   4        0.75       -0.01      1.18 o
  -9   0   4       48.51       49.58      1.73 o
  -8   0   4        4.26        4.26      0.72 o
  -7   0   4        1.10        1.87      0.87 o
  -6   0   4        3.94        4.05      0.67 o
  -5   0   4      283.27      320.41      2.21 o
  -4   0   4        9.72       10.48      0.58 o
  -3   0   4     1338.17     1479.67      3.40 o
  -2   0   4      475.48      520.44      1.69 o
  -1   0   4     1380.78     1325.86      5.49 o
   0   0   4      116.83      138.80      1.20 o
   1   0   4      661.88      647.19      1.73 o
   2   0   4      142.64      154.97      0.98 o
   3   0   4       46.28       46.09      0.74 o
   4   0   4      970.90     1092.26      8.15 o
   5   0   4        5.25        6.82      0.63 o
   6   0   4      356.22      397.67      1.88 o
   7   0   4      246.29      235.14      2.37 o
   8   0   4        0.01        0.74      0.94 o
   9   0   4        3.83        3.87      0.88 o
  10   0   4        0.01        0.00      0.99 o
  11   0   4        0.29       -0.01      1.41 o
 -10   1   4        2.87        2.66      1.18 o
  -9   1   4        0.15        0.05      1.07 o
  -8   1   4        2.62        2.64      0.73 o
  -7   1   4       31.51       32.89      1.00 o
  -6   1   4        2.06        1.79      0.50 o
  -5   1   4       18.03       18.54      0.62 o
  -4   1   4      591.93      643.23      4.68 o
  -3   1   4       62.32       58.46      0.93 o
  -2   1   4        1.12        1.91      0.30 o
  -1   1   4    14375.00    14698.56     29.37 o
   0   1   4      308.76      286.49      1.10 o
   1   1   4      634.44      614.65      1.66 o
   2   1   4      200.13      186.23      0.80 o
   3   1   4       40.64       33.69      0.46 o
   4   1   4      172.94      153.12      1.29 o
   5   1   4      961.42      936.84      6.42 o
   6   1   4        0.79        2.92      0.51 o
   7   1   4        4.81        5.74      0.95 o
   8   1   4      481.84      485.97      5.19 o
   9   1   4       18.59       21.18      1.66 o
  10   1   4       23.07       19.62      1.54 o
  11   1   4        2.98        3.27      1.50 o
 -10   2   4        2.65        0.87      1.82 o
  -9   2   4       28.49       26.97      1.41 o
  -8   2   4       86.28       85.13      1.49 o
  -7   2   4       65.25       63.42      1.47 o
  -6   2   4      146.11      142.97      1.26 o
  -5   2   4        0.91        0.68      0.40 o
  -4   2   4      616.28      630.27      2.16 o
  -3   2   4       99.97      120.49      1.00 o
  -2   2   4      379.04      412.56      3.95 o
  -1   2   4     3247.38     3424.77     15.07 o
   0   2   4     6183.96     6039.63     15.34 o
   1   2   4     3767.28     3705.97     13.17 o
   2   2   4     4800.19     4720.91     20.23 o
   3   2   4      788.61      746.95      2.21 o
   4   2   4       10.47        9.76      0.31 o
   5   2   4        0.12        0.62      0.23 o
   6   2   4       72.74       72.20      0.80 o
   7   2   4       35.97       37.67      0.75 o
   8   2   4        8.55        9.72      0.82 o
   9   2   4       73.25       72.12      1.86 o
  10   2   4       35.86       41.70      2.51 o
  11   2   4        4.86        6.06      1.59 o
 -10   3   4        2.75        2.19      1.46 o
  -9   3   4       93.94       95.33      2.58 o
  -8   3   4       28.44       30.35      1.11 o
  -7   3   4        0.03        0.87      0.74 o
  -6   3   4       31.88       32.34      0.99 o
  -5   3   4       30.34       36.25      0.67 o
  -4   3   4       14.33       14.70      0.42 o
  -3   3   4      307.40      326.63      1.29 o
  -2   3   4      427.50      449.39      2.48 o
  -1   3   4      912.55      921.79      5.08 o
   0   3   4      340.46      367.38      1.84 o
   1   3   4     1235.83     1296.66      3.24 o
   2   3   4        0.75        1.00      0.21 o
   3   3   4        5.27        6.89      0.33 o
   4   3   4      753.43      762.76      7.45 o
   5   3   4       16.88       17.40      0.94 o
   6   3   4        0.57        1.00      0.46 o
   7   3   4        5.33        6.47      0.67 o
   8   3   4        0.87        0.00      0.62 o
   9   3   4       43.07       41.98      1.71 o
  10   3   4        5.65        7.39      1.86 o
  11   3   4       39.39       46.62      2.26 o
 -10   4   4        0.44       -0.01      1.58 o
  -9   4   4        3.41        5.27      1.56 o
  -8   4   4        2.64        2.43      0.81 o
  -7   4   4      211.15      218.39      3.03 o
  -6   4   4        0.90        1.00      0.48 o
  -5   4   4      201.66      194.95      1.44 o
  -4   4   4       32.62       27.01      0.77 o
  -3   4   4       52.15       42.85      0.60 o
  -1   4   4      244.27      228.09      1.38 o
   0   4   4        9.71        9.47      0.36 o
   1   4   4      117.54      103.03      0.88 o
   2   4   4     1059.75     1017.63      2.54 o
   3   4   4        0.72        0.84      0.29 o
   4   4   4      924.97      854.67      4.65 o
   5   4   4        0.00        0.67      0.33 o
   6   4   4      119.32      120.81      1.41 o
   7   4   4        1.06        1.59      0.62 o
   8   4   4        6.14        3.58      0.72 o
   9   4   4        3.35        0.31      1.50 o
  10   4   4       14.89       13.76      2.02 o
  -9   5   4        3.50        2.48      1.57 o
  -8   5   4       21.62       21.75      1.69 o
  -7   5   4        4.66        6.04      1.20 o
  -6   5   4      293.38      290.68      2.56 o
  -5   5   4        1.48        2.67      0.69 o
  -4   5   4        0.54        1.15      0.66 o
  -3   5   4       28.15       34.53      1.09 o
  -2   5   4       63.81       82.13      0.78 o
  -1   5   4      537.31      574.60      6.37 o
   0   5   4      112.95      109.22      0.74 o
   1   5   4       24.71       32.46      0.44 o
   2   5   4       16.42       18.59      0.35 o
   3   5   4      518.31      528.37      2.59 o
   4   5   4       55.14       57.32      0.64 o
   5   5   4      315.75      321.26      1.71 o
   6   5   4       74.08       74.22      1.26 o
   7   5   4        5.54        5.88      0.72 o
   8   5   4       78.03       81.51      2.80 o
   9   5   4        2.05        0.78      1.64 o
  10   5   4        7.93        9.52      1.98 o
  -9   6   4       27.86       26.98      2.04 o
  -8   6   4       18.37       23.47      1.50 o
  -7   6   4       54.34       57.13      1.86 o
  -6   6   4      328.86      343.33      3.53 o
  -5   6   4       63.42       61.17      1.73 o
  -4   6   4      347.41      336.81      3.00 o
  -3   6   4        0.05        0.28      0.56 o
  -1   6   4        5.69        5.29      0.41 o
   0   6   4       11.30       13.52      0.56 o
   1   6   4       72.38       70.52      0.89 o
   2   6   4        0.29        0.00      0.30 o
   3   6   4        7.26        5.48      0.35 o
   4   6   4       88.45       88.93      0.80 o
   5   6   4       43.39       47.26      0.86 o
   6   6   4        0.70        0.64      0.74 o
   7   6   4        4.80        3.44      0.73 o
   8   6   4        9.57        9.76      1.34 o
   9   6   4       10.62        9.99      1.84 o
  -8   7   4       12.12       15.30      1.48 o
  -7   7   4       14.52       11.58      1.23 o
  -6   7   4      105.58      106.75      2.05 o
  -5   7   4        9.10        7.53      0.94 o
  -4   7   4       23.71       23.22      1.02 o
  -3   7   4        2.98        4.36      0.46 o
  -2   7   4        0.45        0.44      0.15 o
  -1   7   4       32.12       32.84      0.68 o
   0   7   4        0.00        0.83      0.48 o
   1   7   4        0.26        0.49      0.54 o
   2   7   4       13.01       12.66      0.58 o
   3   7   4      351.54      354.26      2.37 o
   4   7   4      239.83      246.24      2.52 o
   5   7   4       97.65       97.86      1.36 o
   6   7   4        3.61        1.74      0.88 o
   7   7   4        5.75        3.62      1.57 o
   8   7   4        0.03        0.41      1.58 o
   9   7   4        2.03       -0.02      3.03 o
  -7   8   4        0.04        0.31      1.21 o
  -6   8   4       15.11       14.71      1.27 o
  -5   8   4       16.90       16.77      1.36 o
  -4   8   4        5.40        2.30      1.19 o
  -3   8   4      128.07      116.37      1.86 o
  -2   8   4       22.07       21.31      0.53 o
  -1   8   4       13.83       10.82      0.59 o
   0   8   4        0.29        0.44      0.58 o
   1   8   4       19.81       21.19      0.91 o
   2   8   4      187.76      187.82      1.65 o
   3   8   4      115.50      120.32      1.49 o
   4   8   4       44.95       50.56      1.11 o
   5   8   4        2.97        2.22      1.08 o
   6   8   4       15.88       18.88      2.01 o
   7   8   4        0.61       -0.01      1.64 o
   8   8   4        0.47       -0.01      1.71 o
  -6   9   4       23.37       30.35      1.62 o
  -5   9   4       26.45       23.71      1.48 o
  -4   9   4       97.81      105.97      2.18 o
  -3   9   4       19.53       21.12      1.13 o
  -2   9   4       17.28       16.32      0.66 o
  -1   9   4      107.84       98.30      1.32 o
   0   9   4       21.25       18.57      0.93 o
   1   9   4        6.32        5.77      0.81 o
   2   9   4        2.47        2.90      0.83 o
   3   9   4       70.15       67.04      2.59 o
   4   9   4      107.86      109.23      1.84 o
   5   9   4        0.08        1.41      1.79 o
   6   9   4        7.43        7.63      1.96 o
   7   9   4        1.58        2.68      1.80 o
  -5  10   4      114.46      128.76      2.53 o
  -4  10   4       28.07       26.14      1.28 o
  -3  10   4       13.33       12.37      1.08 o
  -2  10   4       44.18       44.63      1.51 o
  -1  10   4       31.77       32.30      1.29 o
   0  10   4        7.25        6.76      0.95 o
   1  10   4       13.35       11.34      1.04 o
   2  10   4        5.37        5.76      1.03 o
   3  10   4        5.31        1.76      0.99 o
   4  10   4        1.03        1.31      1.70 o
   5  10   4        1.75        1.75      1.81 o
   6  10   4        2.80        4.31      2.00 o
  -3  11   4        1.85        2.42      1.37 o
  -2  11   4        0.81        0.40      1.33 o
  -1  11   4        0.01       -0.01      2.00 o
   0  11   4        1.25        0.30      2.14 o
   1  11   4        0.04       -0.01      1.72 o
   2  11   4       10.05       10.85      1.43 o
   3  11   4        0.00        0.04      1.73 o
   1 -10   5        0.32        1.17      1.49 o
  -3  -9   5       12.12       14.83      1.59 o
  -2  -9   5       15.11       13.21      1.44 o
  -1  -9   5       15.32       12.85      1.45 o
   0  -9   5       56.79       65.22      2.46 o
   1  -9   5        7.27        8.10      1.29 o
   2  -9   5        4.51        3.41      0.97 o
   3  -9   5        1.03        1.12      1.04 o
   4  -9   5        6.00        9.28      1.23 o
   5  -9   5        8.83       13.32      1.20 o
  -5  -8   5        5.28        6.71      1.71 o
  -4  -8   5       15.20       18.05      1.83 o
  -3  -8   5        0.56        0.97      1.50 o
  -2  -8   5       67.95       73.71      2.36 o
  -1  -8   5       32.81       39.73      1.93 o
   0  -8   5       73.72       72.95      1.94 o
   1  -8   5      206.45      218.69      2.56 o
   2  -8   5       29.73       30.02      1.20 o
   3  -8   5        7.78        8.79      0.86 o
   4  -8   5       20.11       19.76      1.20 o
   5  -8   5       10.60       14.35      1.21 o
   6  -8   5        6.23        8.36      1.38 o
   7  -8   5        7.69       13.15      1.55 o
  -6  -7   5        0.26        0.13      1.84 o
  -5  -7   5       28.17       31.56      1.97 o
  -4  -7   5        3.44        1.90      1.47 o
  -3  -7   5        7.09        6.24      1.42 o
  -2  -7   5       39.03       38.11      1.83 o
  -1  -7   5      185.87      172.39      2.35 o
   0  -7   5       47.66       44.29      1.26 o
   1  -7   5      744.33      770.21      4.49 o
   2  -7   5      248.51      257.10      2.46 o
   3  -7   5        6.32        4.55      0.73 o
   4  -7   5        5.07        4.03      0.79 o
   5  -7   5        5.05        5.18      0.84 o
   6  -7   5        1.16        3.58      0.98 o
   7  -7   5        5.51        5.60      1.09 o
   8  -7   5        0.40        2.55      1.39 o
  -7  -6   5        2.74        4.98      2.16 o
  -6  -6   5        0.05        0.36      1.94 o
  -5  -6   5       38.54       39.83      2.01 o
  -4  -6   5       15.37       13.16      1.50 o
  -3  -6   5        1.02        0.44      1.22 o
  -2  -6   5        0.26        0.00      0.54 o
  -1  -6   5        6.60        4.06      0.83 o
   0  -6   5      149.78      152.12      1.76 o
   1  -6   5       64.91       64.14      1.05 o
   2  -6   5      222.21      212.90      1.75 o
   3  -6   5      733.43      718.57      5.67 o
   4  -6   5        0.27        2.19      0.52 o
   5  -6   5       31.39       27.93      0.81 o
   6  -6   5        3.13        3.27      0.94 o
   7  -6   5       13.94       12.56      1.12 o
   8  -6   5        0.22        0.52      1.28 o
   9  -6   5        2.82        4.56      1.36 o
  -8  -5   5        3.42        3.91      1.64 o
  -7  -5   5        0.01        2.02      1.50 o
  -6  -5   5       15.41       17.20      2.01 o
  -5  -5   5        9.90       10.86      1.45 o
  -4  -5   5       12.72       13.52      1.88 o
  -3  -5   5      210.78      205.26      3.45 o
  -2  -5   5       13.24       11.83      1.20 o
  -1  -5   5       31.07       28.39      0.54 o
   0  -5   5       78.53       78.11      1.09 o
   1  -5   5        0.29        0.00      0.41 o
   2  -5   5       88.21       84.40      1.13 o
   3  -5   5      375.66      339.90      4.72 o
   4  -5   5        1.20        1.81      0.40 o
   5  -5   5       42.37       35.31      0.70 o
   6  -5   5      228.15      201.36      2.13 o
   7  -5   5       36.28       28.14      1.30 o
   8  -5   5        8.32        7.18      1.14 o
   9  -5   5        0.05        0.43      1.28 o
  -9  -4   5        1.70        0.84      1.63 o
  -8  -4   5        5.67        7.39      1.63 o
  -7  -4   5       98.73      115.48      2.77 o
  -6  -4   5        2.18        4.29      1.36 o
  -5  -4   5       73.76       70.60      2.41 o
  -4  -4   5      528.23      512.62      4.46 o
  -3  -4   5      503.38      490.94      4.16 o
  -2  -4   5        5.57        6.53      0.85 o
  -1  -4   5      154.56      159.13      2.48 o
   0  -4   5       34.56       32.73      0.76 o
   1  -4   5        4.36        4.32      0.36 o
   2  -4   5       10.27       11.97      0.52 o
   3  -4   5       59.05       57.08      0.69 o
   4  -4   5      206.28      189.54      2.03 o
   5  -4   5       59.90       57.46      1.04 o
   6  -4   5       34.14       30.65      1.08 o
   7  -4   5       25.46       30.82      1.27 o
   8  -4   5        4.45        4.28      1.22 o
   9  -4   5        8.02        8.01      1.52 o
  10  -4   5        1.44        1.08      1.73 o
  -9  -3   5        5.21        3.02      1.49 o
  -8  -3   5       35.52       30.67      1.94 o
  -7  -3   5       21.89       20.85      1.03 o
  -6  -3   5        1.16        1.22      0.59 o
  -5  -3   5        1.09        1.59      0.48 o
  -4  -3   5        0.14        0.50      0.82 o
  -3  -3   5        5.36        6.75      0.98 o
  -2  -3   5        0.45        0.86      0.51 o
  -1  -3   5      491.01      562.03      3.33 o
   0  -3   5       21.90       17.48      0.59 o
   1  -3   5      976.03     1013.65      8.74 o
   2  -3   5       96.10      103.11      0.95 o
   3  -3   5       21.73       19.81      0.51 o
   4  -3   5       74.35       71.17      0.79 o
   5  -3   5       71.88       84.20      0.98 o
   6  -3   5       11.98       10.84      0.78 o
   7  -3   5        3.10        3.66      0.68 o
   8  -3   5        0.49        0.46      1.00 o
   9  -3   5       19.88       16.52      1.08 o
  10  -3   5        0.63        0.63      1.25 o
  -9  -2   5        3.40        3.35      1.56 o
  -8  -2   5        1.92        1.37      0.97 o
  -7  -2   5        0.46        0.78      0.84 o
  -6  -2   5        1.61        2.39      0.73 o
  -5  -2   5       72.72       70.21      1.13 o
  -4  -2   5        1.69        3.43      0.46 o
  -3  -2   5       77.51       75.00      1.23 o
  -2  -2   5     1071.49     1199.17      4.55 o
  -1  -2   5       15.41       17.83      0.74 o
   0  -2   5      396.03      417.81      4.64 o
   1  -2   5      486.96      479.50      3.90 o
   2  -2   5      966.66      991.01      2.67 o
   3  -2   5      754.54      790.41      2.48 o
   4  -2   5       80.12       97.44      0.84 o
   5  -2   5        0.58        0.19      0.30 o
   6  -2   5        3.48        3.70      0.68 o
   7  -2   5        0.56        1.00      0.63 o
   8  -2   5       47.75       40.76      1.12 o
   9  -2   5        0.10        0.61      0.97 o
  10  -2   5        0.88        1.48      1.06 o
  11  -2   5        0.46       -0.01      2.26 o
 -10  -1   5        0.15        0.13      1.49 o
  -9  -1   5        1.20        1.40      1.14 o
  -8  -1   5       11.12       11.94      1.16 o
  -7  -1   5        5.26        3.75      0.87 o
  -6  -1   5       23.96       24.66      1.06 o
  -5  -1   5       59.80       61.08      1.11 o
  -4  -1   5       92.51       85.16      1.15 o
  -3  -1   5     1048.11     1120.61      5.73 o
  -2  -1   5     1018.56     1000.65      6.16 o
  -1  -1   5       13.91       10.84      0.42 o
   0  -1   5      639.84      652.71      4.73 o
   1  -1   5        3.38        1.33      0.21 o
   2  -1   5        2.14        4.32      0.21 o
   3  -1   5      422.22      460.99      1.87 o
   4  -1   5      121.47      147.40      1.69 o
   5  -1   5       32.57       32.61      0.88 o
   6  -1   5        1.19        1.15      0.50 o
   7  -1   5       23.87       23.31      0.76 o
   8  -1   5        1.66        1.81      0.61 o
   9  -1   5       10.55        9.11      1.12 o
  10  -1   5        0.02        0.00      0.93 o
  11  -1   5        0.63        0.64      1.34 o
 -10   0   5        4.97        3.38      1.33 o
  -9   0   5       21.25       21.97      1.41 o
  -8   0   5        4.08        2.46      0.73 o
  -7   0   5       11.31        8.59      0.99 o
  -6   0   5        0.02        0.04      0.73 o
  -5   0   5        2.24        3.72      0.63 o
  -4   0   5      153.15      164.92      1.25 o
  -3   0   5      211.71      215.17      1.18 o
  -2   0   5      279.10      283.41      1.35 o
  -1   0   5      378.81      372.66      1.72 o
   0   0   5      236.70      240.79      1.52 o
   1   0   5      207.48      224.86      1.00 o
   2   0   5      755.80      759.22      2.07 o
   3   0   5        1.45        2.15      0.36 o
   4   0   5      347.11      374.14      2.89 o
   5   0   5       26.08       33.93      0.85 o
   6   0   5       13.70       15.38      0.62 o
   7   0   5       96.19       98.39      1.47 o
   8   0   5       63.32       65.16      1.52 o
   9   0   5        4.26        3.15      0.89 o
  10   0   5        0.82        0.41      1.24 o
  11   0   5        0.31       -0.01      1.39 o
 -10   1   5        0.21       -0.01      1.22 o
  -9   1   5       43.43       44.44      1.68 o
  -8   1   5        0.57        0.68      0.76 o
  -7   1   5       17.34       14.03      0.87 o
  -6   1   5        1.03        0.85      0.78 o
  -5   1   5       12.94       12.51      0.66 o
  -4   1   5      108.59      115.86      1.29 o
  -3   1   5     1415.58     1590.22      6.34 o
  -2   1   5      217.28      233.43      1.17 o
  -1   1   5     3021.85     3017.91      9.73 o
   0   1   5      282.16      270.00      1.14 o
   1   1   5     1619.72     1649.88      3.80 o
   2   1   5      258.87      267.22      1.08 o
   3   1   5      411.43      394.56      1.33 o
   4   1   5       95.96       89.12      1.03 o
   5   1   5      103.63      108.47      1.36 o
   6   1   5      103.57      120.46      1.44 o
   7   1   5      272.88      260.73      2.59 o
   8   1   5      159.22      156.58      1.83 o
   9   1   5       59.34       60.97      1.48 o
  10   1   5        0.41       -0.01      1.35 o
  11   1   5        1.24        0.16      1.42 o
 -10   2   5        2.78        4.93      1.59 o
  -9   2   5        3.40        3.91      1.18 o
  -8   2   5        0.40        0.56      0.82 o
  -7   2   5        2.13        2.41      0.76 o
  -6   2   5       27.98       23.88      0.73 o
  -5   2   5       65.03       68.54      0.93 o
  -4   2   5      184.10      224.88      1.38 o
  -3   2   5      509.83      522.71      2.04 o
  -1   2   5      894.73      999.61      2.09 o
   0   2   5     2586.41     2490.10      7.89 o
   1   2   5      156.52      175.78      0.77 o
   2   2   5        2.98        3.88      0.27 o
   3   2   5      266.47      277.74      1.27 o
   4   2   5      142.84      133.16      1.81 o
   5   2   5      372.17      347.89      1.59 o
   6   2   5       71.01       63.51      2.37 o
   7   2   5     1054.22     1034.72      5.39 o
   8   2   5      423.35      406.14      3.20 o
   9   2   5       63.10       61.12      1.90 o
  10   2   5       29.06       29.69      2.07 o
  11   2   5        6.95        5.66      1.56 o
 -10   3   5       21.19       26.51      1.94 o
  -9   3   5        5.76        7.04      1.52 o
  -8   3   5       41.86       42.09      1.24 o
  -7   3   5       96.94       97.03      1.56 o
  -6   3   5        5.56        5.05      0.51 o
  -5   3   5       13.96       12.91      0.51 o
  -4   3   5       79.58       90.09      1.01 o
  -3   3   5       48.46       42.46      0.82 o
  -2   3   5      320.78      375.95      2.49 o
  -1   3   5      291.39      277.47      1.42 o
   0   3   5      129.73      145.94      0.86 o
   1   3   5       12.60       14.34      0.38 o
   2   3   5      920.23      934.93      3.36 o
   3   3   5       42.57       40.55      0.49 o
   4   3   5     1412.09     1501.61      8.59 o
   5   3   5        0.29        0.51      0.17 o
   6   3   5       20.57       20.41      0.50 o
   7   3   5        0.20        0.25      0.43 o
   8   3   5        3.62        1.99      0.59 o
   9   3   5       36.16       34.38      2.15 o
  10   3   5        0.24        0.39      1.35 o
  11   3   5        0.18        1.80      1.58 o
  -9   4   5        6.35        4.58      1.53 o
  -8   4   5        0.19        0.03      1.04 o
  -7   4   5      376.70      384.55      3.70 o
  -6   4   5        8.62       10.05      0.67 o
  -5   4   5      361.05      357.31      2.18 o
  -4   4   5      188.22      158.39      2.53 o
  -3   4   5        1.57        0.31      0.26 o
  -2   4   5      207.90      201.03      1.52 o
  -1   4   5      100.12      105.22      1.04 o
   0   4   5       12.07       15.08      0.42 o
   1   4   5       19.45       27.06      0.36 o
   2   4   5        4.50        6.84      0.28 o
   3   4   5      580.19      567.88      2.00 o
   4   4   5      243.51      244.81      1.36 o
   5   4   5       21.14       29.61      0.76 o
   6   4   5       41.29       43.47      0.67 o
   7   4   5        0.02        0.51      0.50 o
   8   4   5        2.99        2.73      0.63 o
   9   4   5        1.46        1.08      1.50 o
  10   4   5        1.38        2.26      1.69 o
  -9   5   5        5.90        6.25      1.63 o
  -8   5   5      114.82      116.04      2.31 o
  -7   5   5        0.19        0.40      1.11 o
  -6   5   5       46.12       44.68      0.94 o
  -5   5   5      711.53      701.29      5.85 o
  -4   5   5       24.42       27.92      0.61 o
  -3   5   5       11.94       10.48      0.37 o
  -2   5   5       52.89       50.99      0.83 o
  -1   5   5        4.33        4.98      0.32 o
   0   5   5        9.32        9.12      0.29 o
   1   5   5       20.33       28.13      0.41 o
   2   5   5       72.70       58.29      0.58 o
   3   5   5       94.99       86.53      0.66 o
   4   5   5      901.97      860.33      8.43 o
   5   5   5        0.93        1.34      0.30 o
   6   5   5      279.10      268.48      5.25 o
   7   5   5       26.88       25.45      0.79 o
   8   5   5        5.44        5.06      1.06 o
   9   5   5        2.83        1.88      1.61 o
  10   5   5        0.15       -0.01      1.67 o
  -9   6   5        0.45        0.56      1.39 o
  -8   6   5       15.61       18.57      1.50 o
  -7   6   5       10.57       10.90      1.37 o
  -6   6   5       24.10       26.96      1.49 o
  -5   6   5       22.33       26.18      1.45 o
  -4   6   5      235.01      244.93      2.16 o
  -3   6   5       50.88       43.67      2.03 o
  -2   6   5       32.38       35.01      0.76 o
  -1   6   5      281.34      276.49      3.45 o
   0   6   5       87.59       77.47      1.03 o
   1   6   5       14.07       14.39      0.51 o
   2   6   5      105.23       91.30      0.80 o
   3   6   5      110.87      110.78      0.83 o
   4   6   5       59.33       51.34      0.73 o
   5   6   5      330.12      302.15      2.78 o
   6   6   5        7.59        5.84      0.65 o
   7   6   5       78.38       66.38      1.82 o
   8   6   5        4.37        5.42      1.22 o
   9   6   5       10.62       11.04      1.91 o
  10   6   5        8.85       10.22      2.09 o
  -8   7   5        0.12       -0.01      1.31 o
  -7   7   5       70.03       75.14      2.04 o
  -6   7   5        7.94        6.23      1.15 o
  -5   7   5        7.50        6.94      1.14 o
  -4   7   5       60.56       61.30      1.32 o
  -3   7   5        5.35        4.42      0.34 o
  -2   7   5      132.59      122.34      1.17 o
  -1   7   5      348.94      330.73      2.87 o
   0   7   5      327.23      320.55      2.03 o
   1   7   5        8.42        8.33      0.64 o
   2   7   5       20.64       22.53      0.70 o
   3   7   5      241.62      246.30      1.63 o
   4   7   5        0.38        0.71      0.45 o
   5   7   5       40.04       38.44      0.84 o
   6   7   5       13.01       14.02      1.69 o
   7   7   5       21.88       18.15      1.86 o
   8   7   5        2.34        2.03      1.51 o
   9   7   5        4.75        3.48      2.88 o
  -7   8   5       27.96       31.12      1.57 o
  -6   8   5        8.04        6.84      1.22 o
  -5   8   5      168.76      160.86      2.52 o
  -4   8   5       97.68       93.82      1.97 o
  -3   8   5      153.74      127.72      8.03 o
  -2   8   5       55.33       48.91      1.37 o
  -1   8   5       37.48       41.38      0.75 o
   0   8   5        0.09        0.61      0.63 o
   1   8   5        7.40        7.22      0.85 o
   2   8   5        4.49        4.06      0.71 o
   3   8   5       46.58       52.78      1.09 o
   4   8   5       94.09       94.23      1.24 o
   5   8   5      148.81      152.08      2.33 o
   6   8   5       39.81       40.18      2.36 o
   7   8   5        1.55       -0.01      1.71 o
   8   8   5        0.25        1.55      1.65 o
  -6   9   5       12.65       15.63      1.39 o
  -5   9   5        0.92        1.73      1.17 o
  -4   9   5        3.05        3.86      1.24 o
  -3   9   5       29.70       26.58      1.22 o
  -2   9   5       35.68       30.33      1.24 o
  -1   9   5       73.65       64.71      1.02 o
   0   9   5        0.59        0.57      0.75 o
   1   9   5        2.41        1.33      0.83 o
   2   9   5       20.78       25.61      1.07 o
   3   9   5       18.72       20.98      1.23 o
   4   9   5      106.84      107.12      2.19 o
   5   9   5        1.45        1.00      1.89 o
   6   9   5        0.56        0.61      1.75 o
   7   9   5        6.47        5.22      1.83 o
  -5  10   5        1.79        3.48      1.30 o
  -4  10   5        3.62        5.36      1.11 o
  -3  10   5        2.84        3.88      0.99 o
  -2  10   5        9.18        6.47      0.98 o
  -1  10   5       17.57       15.56      1.19 o
   0  10   5       26.73       21.75      1.18 o
   1  10   5       68.02       67.10      1.64 o
   2  10   5        0.58        0.02      1.01 o
   3  10   5      101.45      103.21      2.31 o
   4  10   5       22.65       23.04      2.10 o
   5  10   5        0.01        0.28      1.70 o
   6  10   5        0.44        0.92      1.83 o
  -3  11   5       21.33       21.53      1.51 o
  -2  11   5        2.33        2.21      1.36 o
  -1  11   5        8.36       11.74      1.75 o
   0  11   5       11.62       10.88      1.91 o
   1  11   5        2.06        2.47      2.16 o
   2  11   5        1.09        0.06      1.42 o
   3  11   5        0.00       -0.01      1.74 o
   4  11   5        0.27        1.18      1.86 o
  -2  -9   6        3.76       -0.01      1.37 o
  -1  -9   6       25.17       29.02      1.72 o
   0  -9   6        1.35        1.47      1.25 o
   1  -9   6        0.56        1.11      1.17 o
   2  -9   6        0.72        2.01      1.12 o
   3  -9   6        0.00        0.20      1.06 o
   4  -9   6        7.79        6.37      1.19 o
  -5  -8   6        0.45        0.85      1.66 o
  -4  -8   6        1.54        1.52      1.66 o
  -3  -8   6        6.02        8.45      1.62 o
  -2  -8   6       12.55       10.46      1.53 o
  -1  -8   6        2.13        1.61      1.43 o
   0  -8   6        7.20        4.11      1.25 o
   1  -8   6       22.95       23.61      1.35 o
   2  -8   6       35.45       38.03      1.32 o
   3  -8   6       16.40       17.41      0.99 o
   4  -8   6       28.42       24.78      1.31 o
   5  -8   6        0.47        0.81      1.04 o
   6  -8   6       25.90       37.16      1.43 o
  -6  -7   6        0.77       -0.01      2.17 o
  -5  -7   6        5.15        2.79      1.66 o
  -4  -7   6        0.88        2.26      1.58 o
  -3  -7   6        5.65        4.64      1.44 o
  -2  -7   6       11.61       11.70      1.49 o
  -1  -7   6       50.26       45.47      1.94 o
   0  -7   6       31.49       37.37      2.47 o
   1  -7   6        9.89       10.33      0.95 o
   2  -7   6        0.18        1.25      0.75 o
   3  -7   6        3.70        3.13      0.70 o
   4  -7   6        2.89        1.33      0.77 o
   5  -7   6        0.36        0.29      0.81 o
   6  -7   6       31.63       34.74      1.24 o
   7  -7   6        0.07        1.39      1.07 o
  -7  -6   6       36.00       44.59      3.82 o
  -6  -6   6       19.19       22.73      2.43 o
  -5  -6   6       11.61       11.04      1.55 o
  -4  -6   6       19.83       18.75      1.73 o
  -3  -6   6        0.36       -0.01      1.26 o
  -2  -6   6        4.34        3.68      1.24 o
  -1  -6   6        7.31       10.38      0.96 o
   0  -6   6        3.33        6.13      0.72 o
   1  -6   6      223.68      215.91      1.86 o
   2  -6   6      187.26      194.57      2.08 o
   3  -6   6      942.50      943.73      3.55 o
   4  -6   6       18.14       16.43      0.98 o
   5  -6   6       50.94       49.13      1.25 o
   6  -6   6        6.30        5.65      0.86 o
   7  -6   6       33.71       33.26      1.41 o
   8  -6   6        3.43        6.19      1.15 o
  -8  -5   6        4.96        7.21      1.76 o
  -7  -5   6       29.17       35.12      2.52 o
  -6  -5   6        4.27        5.88      1.87 o
  -5  -5   6       16.69       20.07      1.59 o
  -4  -5   6        5.42        8.85      1.42 o
  -3  -5   6       62.97       64.74      2.77 o
  -2  -5   6       15.14       15.11      1.34 o
  -1  -5   6       15.22       14.53      0.58 o
   0  -5   6       81.78       76.09      1.18 o
   1  -5   6      105.58       98.57      1.40 o
   2  -5   6      423.05      400.07      3.11 o
   3  -5   6      100.76      103.14      1.28 o
   4  -5   6      479.14      481.95      3.10 o
   5  -5   6      333.56      334.32      2.52 o
   6  -5   6       14.14       16.07      0.94 o
   7  -5   6       34.48       32.75      1.81 o
   8  -5   6        0.11        0.65      1.04 o
   9  -5   6        2.66        1.30      1.12 o
  -8  -4   6        1.99        4.67      1.58 o
  -7  -4   6        0.43        1.98      1.50 o
  -6  -4   6      125.61      137.45      2.90 o
  -5  -4   6        1.05        1.65      1.44 o
  -4  -4   6       29.31       33.15      1.68 o
  -3  -4   6       17.98       23.20      1.56 o
  -2  -4   6       96.16      102.70      1.76 o
  -1  -4   6        3.67        2.82      0.50 o
   0  -4   6        1.99        1.49      0.24 o
   1  -4   6        7.09        5.38      0.36 o
   2  -4   6       33.73       31.78      0.88 o
   3  -4   6       57.84       62.42      0.85 o
   4  -4   6      461.56      436.29      2.37 o
   5  -4   6       59.51       52.58      0.80 o
   6  -4   6       18.37       18.61      0.75 o
   7  -4   6       63.43       49.34      1.87 o
   8  -4   6       73.00       70.54      1.91 o
   9  -4   6       27.81       24.88      1.65 o
  10  -4   6        4.76        3.68      1.54 o
  -9  -3   6        0.23        0.31      1.45 o
  -8  -3   6        1.14        1.74      1.52 o
  -7  -3   6        4.63        4.67      1.43 o
  -6  -3   6        2.87        3.08      0.53 o
  -5  -3   6        0.27        1.06      1.07 o
  -4  -3   6        6.75        8.48      0.98 o
  -3  -3   6       18.74       20.26      1.22 o
  -2  -3   6        3.22        2.19      0.67 o
  -1  -3   6        6.75        6.32      0.66 o
   0  -3   6      181.10      222.22      1.68 o
   1  -3   6       12.23       15.06      0.40 o
   2  -3   6      241.68      254.31      1.75 o
   3  -3   6       43.86       39.56      0.63 o
   4  -3   6       26.76       23.96      0.66 o
   5  -3   6       99.58       92.80      1.08 o
   6  -3   6       39.67       37.56      1.43 o
   7  -3   6        5.04        4.97      1.00 o
   8  -3   6       66.45       58.68      2.00 o
   9  -3   6       35.79       38.93      1.90 o
  10  -3   6        4.74        3.77      2.24 o
  -9  -2   6       10.29       12.76      1.82 o
  -8  -2   6       56.84       59.97      2.26 o
  -7  -2   6        2.11        1.86      0.90 o
  -6  -2   6        0.99        0.55      0.74 o
  -5  -2   6       33.09       29.61      0.89 o
  -4  -2   6        0.09        0.61      0.78 o
  -3  -2   6      179.46      173.69      2.43 o
  -2  -2   6      180.40      170.55      1.92 o
  -1  -2   6     1785.25     1888.45      5.36 o
   0  -2   6       89.79       80.53      1.09 o
   1  -2   6      642.48      694.87      2.19 o
   2  -2   6      554.01      621.82      2.20 o
   3  -2   6      747.12      811.01      3.17 o
   4  -2   6       59.98       51.91      0.81 o
   5  -2   6        5.74        5.56      0.43 o
   6  -2   6        8.48        7.91      0.68 o
   7  -2   6       13.06        7.98      0.96 o
   8  -2   6        0.53        0.71      0.72 o
   9  -2   6        0.71        0.93      1.06 o
  10  -2   6        1.81        2.38      1.10 o
  -9  -1   6       24.57       23.57      2.37 o
  -8  -1   6        9.70        8.58      1.13 o
  -7  -1   6        2.42        2.22      0.90 o
  -6  -1   6       16.23       14.49      1.16 o
  -5  -1   6       96.03       92.29      1.52 o
  -4  -1   6       75.56       86.43      1.15 o
  -3  -1   6      834.99      792.99      5.90 o
  -2  -1   6       66.12       50.91      0.76 o
  -1  -1   6       58.53       53.29      0.76 o
   0  -1   6     2165.79     2412.15     15.68 o
   1  -1   6      144.17      116.14      0.86 o
   2  -1   6      355.26      409.70      1.57 o
   3  -1   6       43.67       60.69      0.90 o
   4  -1   6       12.26       16.90      0.49 o
   5  -1   6       10.49        9.68      0.65 o
   6  -1   6        3.01        2.55      0.70 o
   7  -1   6       12.08       12.10      0.75 o
   8  -1   6       31.77       31.12      0.96 o
   9  -1   6        0.73       -0.01      1.08 o
  10  -1   6        0.80        1.06      1.06 o
  11  -1   6        9.55       10.89      1.47 o
 -10   0   6        0.66       -0.01      1.42 o
  -9   0   6        8.48        9.74      1.28 o
  -8   0   6        4.02        4.02      1.08 o
  -7   0   6        8.75        6.65      1.03 o
  -6   0   6        5.63        4.91      0.85 o
  -5   0   6       51.76       48.95      1.28 o
  -4   0   6        0.01        0.12      0.48 o
  -3   0   6     1579.49     1547.44      6.29 o
  -2   0   6      844.04      824.78      2.52 o
  -1   0   6        2.44        4.54      0.40 o
   0   0   6       61.25       48.83      0.83 o
   1   0   6        3.62        2.31      0.25 o
   2   0   6        6.25        4.82      0.32 o
   3   0   6      659.15      669.48      2.00 o
   4   0   6      560.54      639.87      3.29 o
   5   0   6      281.51      276.68      6.78 o
   6   0   6      114.96      118.09      1.98 o
   7   0   6      599.94      603.13      3.36 o
   8   0   6       24.68       26.48      1.19 o
   9   0   6        0.48        0.08      0.90 o
  10   0   6        0.08       -0.01      1.19 o
  11   0   6        1.77        1.53      1.43 o
 -10   1   6        0.04        1.09      1.27 o
  -9   1   6        0.02        0.11      1.21 o
  -8   1   6       53.12       45.49      1.28 o
  -7   1   6       19.74       14.34      1.08 o
  -6   1   6       15.20       13.32      0.98 o
  -5   1   6       71.93       78.39      1.18 o
  -4   1   6        6.90        6.00      0.56 o
  -3   1   6       52.28       47.45      0.76 o
  -2   1   6      127.60      149.53      1.03 o
  -1   1   6      142.18      150.44      1.36 o
   0   1   6        6.41        7.03      0.50 o
   1   1   6        5.62        4.25      0.26 o
   2   1   6       57.30       53.35      0.52 o
   3   1   6      408.03      398.73      1.49 o
   4   1   6        3.97        6.72      0.31 o
   5   1   6       25.84       32.93      0.99 o
   6   1   6       47.00       49.05      1.52 o
   7   1   6       32.89       31.52      0.68 o
   8   1   6       83.87       91.67      1.56 o
   9   1   6        8.96       10.86      1.00 o
  10   1   6        2.88        1.93      1.22 o
  11   1   6        0.17       -0.01      1.43 o
 -10   2   6        9.59        9.69      1.81 o
  -9   2   6       38.00       42.75      1.69 o
  -8   2   6        1.19        1.64      0.86 o
  -7   2   6       63.00       58.50      1.45 o
  -6   2   6       17.95       14.28      0.80 o
  -5   2   6        7.38        7.85      0.61 o
  -4   2   6       93.16       99.77      1.07 o
  -3   2   6        5.67        2.46      0.49 o
  -2   2   6      581.33      543.09      1.97 o
  -1   2   6        0.55        0.67      0.37 o
   0   2   6      126.91      127.63      0.66 o
   1   2   6        8.05        9.69      0.32 o
   2   2   6      881.44      927.86      2.97 o
   3   2   6      211.26      249.44      1.16 o
   4   2   6        2.31        1.52      0.21 o
   5   2   6        0.08        0.09      0.37 o
   6   2   6      119.98      115.53      1.21 o
   7   2   6        1.27        1.85      0.59 o
   8   2   6       39.61       45.75      1.39 o
   9   2   6       26.99       26.66      1.22 o
  10   2   6        0.02        0.07      1.37 o
  11   2   6        0.05       -0.01      1.38 o
  -9   3   6       33.09       41.64      2.04 o
  -8   3   6       10.26        9.97      0.99 o
  -7   3   6       28.82       27.90      1.07 o
  -6   3   6        3.81        4.31      0.52 o
  -5   3   6        6.15        5.24      0.47 o
  -4   3   6       12.25       13.67      0.53 o
  -3   3   6       70.49       79.55      1.00 o
  -2   3   6     2033.69     2122.60      6.50 o
  -1   3   6       88.24      100.99      1.04 o
   0   3   6      144.99      119.97      0.81 o
   1   3   6       26.46       24.45      0.47 o
   2   3   6      198.65      221.34      0.97 o
   3   3   6      206.68      207.51      1.07 o
   4   3   6       25.98       20.22      0.42 o
   5   3   6      186.91      178.57      2.00 o
   6   3   6       10.45        8.37      0.47 o
   7   3   6        6.24        5.99      0.48 o
   8   3   6      232.66      223.66      2.57 o
   9   3   6       24.04       22.50      1.67 o
  10   3   6        0.10        0.21      1.25 o
  11   3   6       14.26       14.40      2.09 o
  -9   4   6        2.31        3.56      1.64 o
  -8   4   6       33.29       34.38      1.55 o
  -7   4   6       15.66       15.08      0.96 o
  -6   4   6       39.67       39.73      0.79 o
  -5   4   6       32.34       31.09      0.69 o
  -4   4   6       29.61       23.01      0.52 o
  -3   4   6       74.29       80.62      1.19 o
  -2   4   6      453.92      510.59      7.30 o
  -1   4   6      557.85      571.96      2.85 o
   0   4   6     1252.29     1347.76      3.55 o
   1   4   6      222.98      218.34      1.03 o
   2   4   6     1009.74      998.11      3.67 o
   3   4   6     2066.56     2095.96      7.19 o
   4   4   6      540.27      517.46      6.95 o
   5   4   6        3.41        1.39      0.55 o
   6   4   6       27.63       32.38      1.01 o
   7   4   6        9.90       10.68      1.31 o
   8   4   6       43.57       45.47      3.03 o
   9   4   6        0.32        1.38      1.33 o
  10   4   6       21.68       25.14      1.78 o
  -9   5   6       32.67       39.40      2.16 o
  -8   5   6       46.78       44.73      1.76 o
  -7   5   6        5.80        7.91      1.05 o
  -6   5   6       10.90       10.89      0.69 o
  -5   5   6       38.97       37.95      0.76 o
  -4   5   6        0.14        0.46      0.34 o
  -3   5   6      151.13      141.01      1.37 o
  -2   5   6        0.20        1.29      0.48 o
  -1   5   6       11.54        8.68      0.84 o
   0   5   6      390.51      392.82      1.68 o
   1   5   6        3.23        4.51      0.27 o
   2   5   6       43.37       51.55      0.51 o
   3   5   6      511.87      559.70      2.64 o
   4   5   6        2.32        4.42      0.57 o
   5   5   6       52.76       46.46      0.97 o
   6   5   6        4.38        5.22      0.72 o
   7   5   6       28.79       27.60      1.25 o
   8   5   6       19.33       20.85      1.23 o
   9   5   6        0.15        0.28      1.47 o
  10   5   6        2.29        0.92      1.76 o
  -8   6   6        9.88       11.55      1.44 o
  -7   6   6       19.78       20.99      1.41 o
  -6   6   6      204.57      197.52      5.05 o
  -5   6   6       46.68       49.55      1.19 o
  -4   6   6      136.22      114.17      4.06 o
  -3   6   6      430.81      413.21      3.41 o
  -2   6   6       25.42       25.45      0.75 o
  -1   6   6       83.38       82.86      0.79 o
   0   6   6        4.89        4.22      0.27 o
   1   6   6      203.20      196.38      1.17 o
   2   6   6      138.93      148.68      1.04 o
   3   6   6       41.83       33.41      0.59 o
   4   6   6       21.40       18.96      0.49 o
   5   6   6        2.25        1.62      0.65 o
   6   6   6      233.39      209.35      4.20 o
   7   6   6       50.00       49.18      1.97 o
   8   6   6        0.68        0.37      0.99 o
   9   6   6        9.50       11.63      1.78 o
  10   6   6        0.02       -0.01      1.75 o
  -8   7   6        8.34       10.13      1.51 o
  -7   7   6        0.73        1.66      1.12 o
  -6   7   6        4.64        5.24      1.13 o
  -5   7   6        0.42        1.40      1.04 o
  -4   7   6      130.53      131.34      1.78 o
  -3   7   6       83.20       79.32      2.84 o
  -2   7   6      177.48      178.37      2.32 o
  -1   7   6        7.32        7.78      0.53 o
   0   7   6        8.31        8.42      0.34 o
   1   7   6        7.66        9.54      0.51 o
   2   7   6       43.74       38.66      0.72 o
   3   7   6       55.39       54.84      0.79 o
   4   7   6      173.38      162.21      2.06 o
   5   7   6      157.87      150.30      3.17 o
   6   7   6        5.56        4.86      1.47 o
   7   7   6        7.25        6.20      1.50 o
   8   7   6       71.27       69.06      2.66 o
   9   7   6        0.74        2.31      2.56 o
  -7   8   6        3.36        2.88      1.30 o
  -6   8   6       42.50       46.60      1.73 o
  -5   8   6        7.43        6.27      1.28 o
  -4   8   6       80.73       84.66      1.93 o
  -3   8   6       53.08       45.46      1.54 o
  -2   8   6       57.02       55.10      1.12 o
  -1   8   6        0.98        0.68      0.44 o
   0   8   6       50.72       46.91      1.44 o
   1   8   6      259.20      260.51      2.36 o
   2   8   6       11.54       11.66      0.77 o
   3   8   6      152.38      159.93      1.42 o
   4   8   6       17.43       17.70      1.03 o
   5   8   6       45.33       44.61      1.77 o
   6   8   6       20.81       20.10      1.95 o
   7   8   6       73.59       74.30      2.82 o
   8   8   6        4.98        3.37      1.55 o
  -6   9   6       40.07       44.74      1.83 o
  -5   9   6       14.95       15.29      1.42 o
  -4   9   6       63.45       65.18      1.87 o
  -3   9   6       51.41       56.11      1.53 o
  -2   9   6       90.15       95.46      2.07 o
  -1   9   6       74.01       66.67      1.04 o
   0   9   6       21.87       22.37      1.04 o
   1   9   6       13.81       14.34      1.04 o
   2   9   6        4.56        4.52      0.96 o
   3   9   6       27.58       26.67      1.31 o
   4   9   6       35.24       29.93      1.28 o
   5   9   6       24.00       24.93      2.13 o
   6   9   6        0.05       -0.01      1.68 o
   7   9   6        0.00        0.15      1.75 o
  -5  10   6        4.98        5.38      1.37 o
  -4  10   6        0.02       -0.01      1.06 o
  -3  10   6        5.63        4.64      1.06 o
  -2  10   6        6.62        7.61      1.09 o
  -1  10   6        8.52       10.33      1.16 o
   0  10   6       26.19       25.08      1.25 o
   1  10   6        0.18        0.00      0.95 o
   2  10   6       33.03       34.87      1.38 o
   3  10   6       25.05       35.36      3.39 o
   4  10   6        0.11       -0.01      1.74 o
   5  10   6        1.64        2.37      1.85 o
   6  10   6        0.45        1.43      1.84 o
  -3  11   6        1.74        0.42      1.28 o
  -2  11   6       46.78       59.17      2.52 o
  -1  11   6        0.01        0.90      1.28 o
   0  11   6       12.10        6.91      1.31 o
   1  11   6        0.71        0.92      1.25 o
   2  11   6        5.04        3.41      1.27 o
   3  11   6        4.64        4.27      2.48 o
   4  11   6        2.69        2.30      1.84 o
  -1  -9   7        0.09       -0.01      1.30 o
   0  -9   7        9.85        4.96      1.31 o
   1  -9   7        1.04        0.25      1.21 o
   2  -9   7       14.84       19.63      1.90 o
   3  -9   7        0.21        0.04      1.30 o
  -4  -8   7       22.95       32.59      2.10 o
  -3  -8   7        0.67        1.17      1.56 o
  -2  -8   7        0.17       -0.01      1.49 o
  -1  -8   7       69.36       68.45      3.26 o
   0  -8   7       48.41       42.60      2.08 o
   1  -8   7       73.00       77.99      2.32 o
   2  -8   7        0.47        0.17      1.09 o
   3  -8   7        5.48        3.98      0.88 o
   4  -8   7        1.57        3.99      1.09 o
   5  -8   7        3.24        4.19      1.09 o
   6  -8   7       15.35       16.18      1.34 o
  -5  -7   7        4.47        2.62      1.58 o
  -4  -7   7        1.08        1.52      1.65 o
  -3  -7   7        6.77        7.03      1.50 o
  -2  -7   7        0.00       -0.01      1.33 o
  -1  -7   7       30.15       30.21      1.75 o
   0  -7   7        5.31        6.72      1.70 o
   1  -7   7       17.95       18.60      1.15 o
   2  -7   7       12.86       12.16      0.90 o
   3  -7   7        2.41        2.22      0.70 o
   4  -7   7        0.85        1.11      0.79 o
   5  -7   7        0.31        0.19      0.82 o
   6  -7   7        5.18        3.79      0.91 o
   7  -7   7       24.00       27.61      2.25 o
  -6  -6   7       17.10       19.83      2.03 o
  -5  -6   7       13.93       15.29      1.74 o
  -4  -6   7        4.61        2.33      1.53 o
  -3  -6   7        2.13        1.88      1.43 o
  -2  -6   7        1.53        0.68      1.25 o
  -1  -6   7        3.58        2.17      0.87 o
   0  -6   7       49.08       40.21      1.06 o
   1  -6   7      469.03      459.72      5.49 o
   2  -6   7      149.26      151.25      1.94 o
   3  -6   7       67.48       65.98      1.24 o
   4  -6   7        7.44        4.78      0.82 o
   5  -6   7        0.18        0.95      0.77 o
   6  -6   7        0.46        0.40      0.79 o
   7  -6   7        3.06        4.40      1.19 o
   8  -6   7        0.00        0.82      1.13 o
  -7  -5   7        1.99        3.33      2.08 o
  -6  -5   7       46.31       46.51      2.20 o
  -5  -5   7       28.81       29.25      1.90 o
  -4  -5   7        4.55        3.64      1.43 o
  -3  -5   7       18.53       17.80      1.51 o
  -2  -5   7        1.06       -0.01      1.21 o
  -1  -5   7       30.17       21.70      2.66 o
   0  -5   7       19.15       19.37      0.77 o
   1  -5   7       15.68       14.74      0.63 o
   2  -5   7       91.06       87.09      1.48 o
   3  -5   7       21.60       22.20      1.31 o
   4  -5   7      167.97      168.82      1.53 o
   5  -5   7      210.26      214.74      2.29 o
   6  -5   7       31.86       28.82      1.07 o
   7  -5   7        6.45        5.07      1.15 o
   8  -5   7        3.71        3.18      1.10 o
   9  -5   7        2.32        2.14      1.19 o
  -8  -4   7        4.22        5.05      1.55 o
  -7  -4   7       23.72       23.58      1.86 o
  -6  -4   7        0.02        2.37      1.44 o
  -5  -4   7        3.48        5.12      1.48 o
  -4  -4   7        3.10        3.50      1.38 o
  -3  -4   7       88.21       90.98      2.20 o
  -2  -4   7        7.26        8.93      1.76 o
  -1  -4   7        3.79        3.70      0.36 o
   0  -4   7        0.01        0.40      0.32 o
   1  -4   7        9.17        9.47      0.42 o
   2  -4   7      351.77      362.57      3.14 o
   3  -4   7      171.18      167.42      1.69 o
   4  -4   7      327.78      332.46      2.69 o
   5  -4   7       26.58       26.17      0.85 o
   6  -4   7        7.01        7.02      0.51 o
   7  -4   7       70.80       63.44      2.91 o
   8  -4   7        0.16        1.25      1.17 o
   9  -4   7       20.93       17.23      1.48 o
  -8  -3   7        7.52       10.91      1.74 o
  -7  -3   7        8.78        9.01      1.59 o
  -6  -3   7        1.22        3.94      1.42 o
  -5  -3   7        8.81       13.61      1.31 o
  -4  -3   7      269.95      267.88      2.96 o
  -3  -3   7        0.07        1.70      0.88 o
  -2  -3   7       75.56       77.63      1.49 o
  -1  -3   7        5.16        4.07      0.36 o
   0  -3   7      410.09      409.32      2.66 o
   1  -3   7        0.13        0.41      0.37 o
   2  -3   7       10.17       11.22      0.76 o
   3  -3   7       38.29       39.98      0.76 o
   4  -3   7       23.96       20.64      0.75 o
   5  -3   7       14.12       13.60      0.67 o
   6  -3   7       24.13       21.26      0.78 o
   7  -3   7      149.00      127.58      3.19 o
   8  -3   7       34.87       32.21      1.72 o
   9  -3   7        0.05        1.89      1.32 o
  10  -3   7       18.58       18.46      1.71 o
  -9  -2   7        7.51        6.27      1.61 o
  -8  -2   7       10.86        7.56      1.56 o
  -7  -2   7        1.91        1.40      1.45 o
  -6  -2   7       46.57       43.70      1.18 o
  -5  -2   7      365.57      351.39      4.98 o
  -4  -2   7       29.10       25.50      1.23 o
  -3  -2   7        8.59        9.25      0.94 o
  -2  -2   7      116.75       83.12     23.79 o
  -1  -2   7      445.20      472.53      3.51 o
   0  -2   7      418.91      472.17      2.51 o
   1  -2   7       42.95       34.29      0.66 o
   2  -2   7      310.35      301.51      2.53 o
   3  -2   7        7.17        7.21      0.47 o
   4  -2   7       22.13       16.57      0.90 o
   5  -2   7       44.86       43.95      0.82 o
   6  -2   7       54.48       54.91      1.40 o
   7  -2   7        6.82        4.16      0.94 o
   8  -2   7        1.90        0.33      0.94 o
   9  -2   7        3.90        4.66      1.12 o
  10  -2   7        9.76       11.56      1.43 o
  -9  -1   7        0.01        0.07      1.86 o
  -8  -1   7        1.37        1.71      1.11 o
  -7  -1   7        1.98        1.91      1.06 o
  -6  -1   7        0.84        0.00      0.88 o
  -5  -1   7      172.95      153.33      2.54 o
  -4  -1   7        9.47        7.85      0.90 o
  -3  -1   7        3.73        3.31      0.48 o
  -2  -1   7       11.44       10.93      0.55 o
   0  -1   7      818.28      785.32      2.78 o
   1  -1   7     2153.39     2479.27      6.84 o
   2  -1   7      577.93      582.84      2.59 o
   3  -1   7        2.61        2.41      0.35 o
   4  -1   7       39.78       39.02      0.67 o
   5  -1   7       36.08       35.95      0.60 o
   6  -1   7       53.15       50.07      1.81 o
   7  -1   7        0.33        0.91      0.71 o
   8  -1   7        5.37        5.75      0.97 o
   9  -1   7        3.84        3.76      1.15 o
  10  -1   7        0.05        0.32      1.20 o
  11  -1   7        2.72        4.05      1.46 o
  -9   0   7        0.03        0.04      1.16 o
  -8   0   7        7.35        8.94      1.19 o
  -7   0   7        0.88        0.88      1.00 o
  -6   0   7        0.73        0.68      0.88 o
  -5   0   7       11.45       11.73      0.89 o
  -4   0   7       39.85       45.24      1.17 o
  -3   0   7      665.88      633.68      4.73 o
  -2   0   7      408.60      431.51      2.71 o
  -1   0   7        4.62        4.88      0.44 o
   0   0   7      816.70      955.32      7.04 o
   1   0   7      107.58      101.49      1.45 o
   2   0   7     1819.60     1929.65      4.06 o
   3   0   7       90.31      106.76      1.97 o
   4   0   7        1.06        1.53      0.42 o
   5   0   7        7.47        4.71      0.58 o
   6   0   7       49.63       47.63      2.08 o
   7   0   7       24.53       24.84      1.20 o
   8   0   7       27.12       27.05      0.82 o
   9   0   7        2.22        2.20      1.03 o
  10   0   7        3.85        2.72      1.28 o
  11   0   7        5.39        7.52      1.45 o
  -9   1   7        0.81        2.64      1.18 o
  -8   1   7        1.42        1.11      0.86 o
  -7   1   7       13.21       14.59      1.14 o
  -6   1   7        3.05        1.83      0.82 o
  -5   1   7        3.91        3.39      0.79 o
  -4   1   7        8.14        9.49      0.63 o
  -3   1   7      454.16      504.82      2.19 o
  -2   1   7      225.54      259.74      1.50 o
  -1   1   7      313.28      295.61      1.62 o
   0   1   7       48.62       55.83      0.74 o
   1   1   7       80.93       97.62      0.77 o
   2   1   7       48.40       55.32      0.60 o
   3   1   7       31.64       39.38      0.58 o
   4   1   7       85.89       91.38      0.90 o
   5   1   7      366.74      336.82     10.51 o
   6   1   7       11.42       10.20      0.77 o
   7   1   7      384.30      381.46      4.14 o
   8   1   7       90.83       81.92      1.24 o
   9   1   7       36.47       33.52      1.26 o
  10   1   7        0.65       -0.01      1.14 o
  11   1   7        4.49        5.12      1.42 o
  -9   2   7        0.38        1.33      1.20 o
  -8   2   7       21.21       21.80      1.13 o
  -7   2   7        0.75        0.83      0.79 o
  -6   2   7        1.02        1.43      0.86 o
  -5   2   7       10.29       10.52      0.66 o
  -4   2   7       78.48       88.79      1.29 o
  -3   2   7      391.66      407.34      1.97 o
  -2   2   7      432.41      513.72      2.07 o
  -1   2   7     2113.16     2208.68      3.72 o
   0   2   7      937.96      948.97      3.45 o
   1   2   7      287.82      275.50      1.15 o
   2   2   7      533.57      565.27      2.38 o
   3   2   7        1.54        3.67      0.29 o
   4   2   7        0.74        0.54      0.20 o
   5   2   7        3.87        2.58      0.35 o
   6   2   7       21.02       18.90      0.71 o
   7   2   7        1.77        2.59      0.45 o
   8   2   7      162.41      149.92      2.69 o
   9   2   7        4.32        4.52      1.28 o
  10   2   7        1.49       -0.01      1.22 o
  11   2   7        0.20       -0.01      1.39 o
  -9   3   7        1.91        2.14      1.59 o
  -8   3   7       61.38       61.02      1.66 o
  -7   3   7       24.99       24.85      1.24 o
  -6   3   7       30.81       27.00      0.76 o
  -5   3   7       30.02       31.68      0.79 o
  -4   3   7        7.33        9.45      0.65 o
  -3   3   7        9.05        9.96      0.61 o
  -2   3   7      579.40      606.56      2.09 o
  -1   3   7     1558.05     1723.58      5.50 o
   0   3   7       10.46       10.16      0.32 o
   1   3   7       39.33       48.62      0.57 o
   2   3   7      276.96      289.12      1.88 o
   3   3   7       80.28       91.39      1.81 o
   4   3   7       76.29       88.88      0.91 o
   5   3   7        3.31        3.18      0.52 o
   6   3   7       19.42       20.02      0.77 o
   7   3   7        0.35        0.37      0.22 o
   8   3   7       40.30       39.52      1.22 o
   9   3   7        0.03        0.68      1.07 o
  10   3   7       49.98       54.16      2.11 o
  11   3   7        3.58        4.38      1.53 o
  -9   4   7       20.25       26.16      1.95 o
  -8   4   7       22.75       25.22      1.45 o
  -7   4   7       19.58       20.25      1.03 o
  -6   4   7        0.34        0.21      0.48 o
  -5   4   7        1.58        2.42      0.45 o
  -4   4   7        1.17        0.77      0.38 o
  -3   4   7       55.90       60.00      0.65 o
  -2   4   7       28.23       32.09      1.42 o
  -1   4   7       14.85       13.68      0.53 o
   0   4   7      331.33      351.75      2.33 o
   1   4   7      109.52      116.69      0.99 o
   2   4   7      107.53      100.79      0.68 o
   3   4   7      111.35       93.62      0.89 o
   4   4   7       78.61       75.72      0.74 o
   5   4   7        1.64        1.41      0.26 o
   6   4   7       17.86       15.85      0.78 o
   7   4   7       18.05       14.55      0.81 o
   8   4   7        2.93        1.93      1.14 o
   9   4   7       25.67       20.77      1.52 o
  10   4   7        1.58        3.43      1.37 o
  -9   5   7        0.16        1.19      1.66 o
  -8   5   7        0.36        0.71      1.20 o
  -7   5   7        0.66        1.54      0.98 o
  -6   5   7        2.90        3.15      0.69 o
  -5   5   7       79.59       78.11      0.90 o
  -4   5   7      138.02      137.93      1.25 o
  -3   5   7       45.02       53.12      1.00 o
  -2   5   7       43.07       45.17      0.91 o
  -1   5   7       77.84       84.80      1.16 o
   0   5   7        0.50        0.25      0.41 o
   1   5   7       41.87       42.39      0.51 o
   2   5   7       10.83       13.03      0.35 o
   3   5   7       12.35        8.39      0.31 o
   4   5   7        7.55        9.68      0.41 o
   5   5   7      257.26      259.49      5.86 o
   6   5   7      113.70      113.19      1.78 o
   7   5   7        8.98        9.84      0.88 o
   8   5   7       10.17        8.74      1.30 o
   9   5   7        4.80        3.30      1.31 o
  10   5   7        0.80        0.22      1.48 o
  -8   6   7       11.34        9.90      1.23 o
  -7   6   7       56.37       59.55      1.90 o
  -6   6   7      128.14      121.38      2.35 o
  -5   6   7      358.92      377.62      4.81 o
  -4   6   7        1.68        1.97      0.58 o
  -3   6   7      209.02      198.75      2.05 o
  -2   6   7       59.28       52.93      1.03 o
  -1   6   7      276.87      272.69      1.72 o
   0   6   7       62.58       65.06      0.84 o
   1   6   7        1.10        1.22      0.29 o
   2   6   7        0.23        0.36      0.31 o
   3   6   7       21.33       23.27      0.66 o
   4   6   7       49.94       49.74      0.91 o
   5   6   7      191.81      193.09      2.22 o
   6   6   7       38.30       36.81      1.64 o
   7   6   7        0.09        0.57      1.09 o
   8   6   7       12.93       14.35      1.75 o
   9   6   7        6.89        6.21      1.66 o
  -8   7   7        0.01        0.95      1.39 o
  -7   7   7       36.44       37.20      1.61 o
  -6   7   7        0.08       -0.01      1.11 o
  -5   7   7       10.98        8.59      1.15 o
  -4   7   7       31.42       30.21      1.35 o
  -3   7   7      190.12      185.96      1.67 o
  -2   7   7       15.49       17.82      0.82 o
  -1   7   7      109.91      111.05      1.43 o
   0   7   7        5.43        5.09      0.47 o
   1   7   7        9.32        8.49      0.45 o
   2   7   7      108.42      101.26      0.96 o
   3   7   7      366.62      373.62      2.16 o
   4   7   7       69.53       69.89      1.05 o
   5   7   7        5.69        3.33      0.81 o
   6   7   7       17.59       15.09      1.58 o
   7   7   7        0.56        1.05      2.75 o
   8   7   7       51.75       47.66      3.78 o
   9   7   7        5.27        6.78      2.54 o
  -7   8   7        0.08        0.31      1.16 o
  -6   8   7       12.30       14.31      1.35 o
  -5   8   7       25.09       23.06      1.45 o
  -4   8   7        0.45       -0.01      1.11 o
  -3   8   7        0.39       -0.01      1.10 o
  -2   8   7       33.17       35.78      0.73 o
  -1   8   7      110.60      103.12      0.87 o
   0   8   7      141.15      140.75      4.55 o
   1   8   7       27.01       22.47      0.54 o
   2   8   7      109.75      110.75      1.06 o
   3   8   7       56.75       57.44      0.93 o
   4   8   7       16.25       14.86      1.74 o
   5   8   7       52.63       43.58      2.24 o
   6   8   7        6.16        8.16      1.52 o
   7   8   7      118.07      104.25      3.14 o
   8   8   7        0.00        1.54      2.88 o
  -6   9   7        2.05        0.21      1.31 o
  -5   9   7        9.26        9.47      1.34 o
  -4   9   7       11.53       17.38      1.40 o
  -3   9   7       18.84       16.75      1.20 o
  -2   9   7      240.84      252.75      2.66 o
  -1   9   7       21.54       18.87      1.01 o
   0   9   7       46.07       44.97      1.06 o
   1   9   7        5.83        5.66      0.97 o
   2   9   7       85.50       80.88      1.74 o
   3   9   7       33.65       35.47      1.33 o
   4   9   7        5.65        5.11      1.74 o
   5   9   7       17.65       23.59      4.35 o
   6   9   7        3.27        0.23      2.85 o
   7   9   7        1.76        0.84      1.72 o
  -4  10   7       31.85       34.50      1.52 o
  -3  10   7        0.14        0.47      1.03 o
  -2  10   7       20.42       18.87      1.36 o
  -1  10   7       41.13       45.90      1.60 o
   0  10   7       13.38       14.21      1.08 o
   1  10   7       11.94       12.34      1.15 o
   2  10   7        4.73        3.66      1.09 o
   3  10   7       40.78       45.18      1.82 o
   4  10   7       26.45       27.48      2.16 o
   5  10   7        2.19        1.63      2.38 o
   6  10   7        1.33        1.41      2.66 o
  -2  11   7        1.93        2.06      1.18 o
  -1  11   7       56.29       49.95      1.83 o
   0  11   7       21.78       24.62      2.62 o
   1  11   7       10.64        8.06      1.39 o
   2  11   7        3.06        3.07      1.07 o
   3  11   7        5.40        5.87      1.85 o
   4  11   7        5.11        2.17      2.59 o
  -3  -8   8        0.00        0.29      1.74 o
  -2  -8   8        2.57        2.27      1.59 o
  -1  -8   8        0.57        0.87      1.42 o
   0  -8   8       19.04       17.10      1.80 o
   1  -8   8       11.53       11.17      1.78 o
   2  -8   8        0.00       -0.01      1.16 o
   3  -8   8       10.70       15.10      1.23 o
   4  -8   8       64.69       86.57      2.02 o
   5  -8   8        0.07       -0.01      1.21 o
  -4  -7   8        0.95        2.15      1.58 o
  -3  -7   8       12.70       10.13      1.63 o
  -2  -7   8        0.56        0.02      1.39 o
  -1  -7   8       30.78       27.79      1.80 o
   0  -7   8       13.01       18.26      2.02 o
   1  -7   8      146.02      150.84      2.72 o
   2  -7   8       15.87       15.59      1.01 o
   3  -7   8        0.05        0.35      0.70 o
   4  -7   8        8.32        8.42      0.94 o
   5  -7   8        0.01        0.26      0.89 o
   6  -7   8        1.70        1.25      0.93 o
  -6  -6   8        4.24        4.57      1.61 o
  -5  -6   8        6.07        8.50      1.66 o
  -4  -6   8        5.11        2.80      1.57 o
  -3  -6   8        0.51       -0.01      1.37 o
  -2  -6   8        4.86        3.23      1.32 o
  -1  -6   8        9.91        6.46      1.43 o
   0  -6   8        6.00        4.67      0.88 o
   1  -6   8      108.31      113.19      2.16 o
   2  -6   8       49.49       46.65      1.31 o
   3  -6   8        0.05        0.51      0.79 o
   4  -6   8        7.84        6.08      0.85 o
   5  -6   8        0.00        0.00      0.81 o
   6  -6   8        0.25        0.18      0.85 o
   7  -6   8       15.05       18.45      1.30 o
   8  -6   8       12.42       16.12      1.40 o
  -7  -5   8        6.30        8.18      2.30 o
  -6  -5   8        0.21        2.25      1.57 o
  -5  -5   8       14.25       15.60      1.74 o
  -4  -5   8       58.91       53.88      2.69 o
  -3  -5   8        7.81        7.80      1.52 o
  -2  -5   8        0.07        0.80      1.17 o
  -1  -5   8       14.13       11.37      1.15 o
   0  -5   8       15.01       14.70      0.72 o
   1  -5   8        0.36        0.15      0.34 o
   2  -5   8       66.60       57.16      1.33 o
   3  -5   8        4.42        5.60      0.87 o
   4  -5   8       24.46       26.27      1.09 o
   5  -5   8       87.96       83.69      1.52 o
   6  -5   8       18.26       12.58      0.92 o
   7  -5   8        1.36        3.48      1.06 o
   8  -5   8        8.07        8.96      1.36 o
   9  -5   8        0.09        0.08      1.23 o
  -7  -4   8        2.15        3.63      1.59 o
  -6  -4   8       11.97       14.33      2.00 o
  -5  -4   8       94.58       94.94      2.60 o
  -4  -4   8      247.88      248.72      4.88 o
  -3  -4   8       44.49       47.14      1.91 o
  -2  -4   8        6.81        4.79      1.19 o
  -1  -4   8       45.57       38.03      1.46 o
   0  -4   8      128.28      126.25      1.30 o
   1  -4   8      202.41      176.22      7.68 o
   2  -4   8        7.45        7.68      1.73 o
   3  -4   8      599.02      580.84      3.48 o
   4  -4   8       64.70       69.20      1.36 o
   5  -4   8      112.97      107.48      1.48 o
   6  -4   8       30.36       28.89      1.21 o
   7  -4   8       24.79       27.68      1.46 o
   8  -4   8       16.15       16.12      1.79 o
   9  -4   8        2.39        2.78      1.26 o
  -8  -3   8        1.41        2.94      1.73 o
  -7  -3   8       31.43       37.69      2.18 o
  -6  -3   8       30.37       37.27      1.75 o
  -5  -3   8      192.63      199.49      2.90 o
  -4  -3   8      304.47      317.61      4.67 o
  -3  -3   8       59.37       62.48      1.56 o
  -2  -3   8       35.35       37.93      1.24 o
  -1  -3   8        0.19        0.00      0.78 o
   0  -3   8       93.49       85.00      1.28 o
   1  -3   8       90.61       81.95      1.08 o
   2  -3   8      104.91       98.89      2.45 o
   3  -3   8       13.17       13.57      0.87 o
   4  -3   8      373.84      380.98      2.99 o
   5  -3   8      145.72      137.20      1.54 o
   6  -3   8      292.11      284.59      3.06 o
   7  -3   8        7.93       11.57      1.75 o
   8  -3   8        0.03        2.49      1.54 o
   9  -3   8       11.02       10.92      1.51 o
  10  -3   8        8.58       12.59      1.60 o
  -8  -2   8        1.37        0.33      1.47 o
  -7  -2   8       31.67       29.34      1.88 o
  -6  -2   8        0.35        0.80      1.37 o
  -5  -2   8       28.82       28.76      1.59 o
  -4  -2   8        1.93        1.33      1.13 o
  -3  -2   8       21.73       22.33      1.19 o
  -2  -2   8      126.61      113.68      2.18 o
  -1  -2   8        0.26        0.71      0.66 o
   0  -2   8       12.75       17.43      0.66 o
   1  -2   8       76.86       63.35      0.93 o
   2  -2   8      186.52      174.95      1.42 o
   3  -2   8        7.79        9.71      0.54 o
   4  -2   8       30.47       30.34      0.82 o
   5  -2   8        1.29        1.20      0.58 o
   6  -2   8       51.00       42.74      0.98 o
   7  -2   8       59.16       48.62      2.27 o
   8  -2   8        0.01       -0.01      1.40 o
   9  -2   8        8.88        8.93      1.26 o
  10  -2   8       10.52        9.86      1.37 o
  -9  -1   8        0.85        0.91      1.54 o
  -8  -1   8        4.30        3.29      1.48 o
  -7  -1   8        4.33        4.12      1.08 o
  -6  -1   8        3.60        4.17      0.99 o
  -5  -1   8       41.17       36.80      1.49 o
  -4  -1   8      194.17      181.23      2.36 o
  -3  -1   8      236.21      207.89      1.76 o
  -2  -1   8        1.61        0.98      0.46 o
  -1  -1   8       79.54       76.72      0.99 o
   0  -1   8        6.94        6.54      0.48 o
   1  -1   8        3.05        1.19      0.34 o
   2  -1   8       62.66       69.20      0.74 o
   3  -1   8       29.93       30.32      0.65 o
   4  -1   8        2.16        1.10      0.37 o
   5  -1   8      146.44      144.16      1.39 o
   6  -1   8        5.59        5.28      0.79 o
   7  -1   8        3.72        2.52      1.09 o
   8  -1   8       30.85       31.33      1.84 o
   9  -1   8       11.55       13.48      1.26 o
  10  -1   8       16.54       17.46      1.53 o
  -9   0   8        2.08        2.27      1.48 o
  -8   0   8       27.96       26.52      1.46 o
  -7   0   8        3.76        3.46      1.09 o
  -6   0   8        3.84        3.42      0.98 o
  -5   0   8       36.84       39.15      1.27 o
  -4   0   8       15.43       15.87      0.83 o
  -3   0   8       71.94       68.54      1.15 o
  -2   0   8      111.88      108.00      1.54 o
  -1   0   8       57.66       55.74      0.72 o
   0   0   8       77.21       84.10      1.23 o
   1   0   8      497.91      522.18      6.73 o
   2   0   8       16.07       19.81      0.52 o
   3   0   8     2119.32     2195.61      8.13 o
   4   0   8       12.30       15.88      0.57 o
   5   0   8      207.15      193.31      1.64 o
   6   0   8        8.97       10.64      0.95 o
   7   0   8       21.00       25.62      1.22 o
   8   0   8        4.16        2.71      1.31 o
   9   0   8        0.13        0.47      1.04 o
  10   0   8        8.67        7.68      1.43 o
  11   0   8        0.22       -0.01      1.37 o
  -9   1   8       18.41       17.52      1.43 o
  -8   1   8        1.19        0.81      0.90 o
  -7   1   8        8.50        9.45      1.12 o
  -6   1   8       10.26       11.02      1.07 o
  -5   1   8        1.40        1.54      0.80 o
  -4   1   8       15.12       14.13      0.70 o
  -3   1   8      119.30      133.05      1.27 o
  -2   1   8       86.50       80.35      0.92 o
  -1   1   8      124.14      103.95      1.08 o
   0   1   8      235.56      219.48      2.87 o
   1   1   8       47.00       46.82      0.62 o
   2   1   8      411.10      493.92      1.75 o
   3   1   8       70.41       73.70      0.76 o
   4   1   8      274.69      273.93      2.11 o
   5   1   8       11.60       12.05      0.44 o
   6   1   8      183.03      175.24      2.01 o
   7   1   8       13.69       15.27      1.31 o
   8   1   8       22.84       21.49      1.11 o
   9   1   8        0.93        0.70      0.86 o
  10   1   8        0.05       -0.01      1.25 o
  11   1   8        3.14        2.23      1.40 o
  -9   2   8        4.75        5.23      1.26 o
  -8   2   8        4.59        4.06      0.96 o
  -7   2   8        5.48        4.23      0.89 o
  -6   2   8        0.87        0.65      0.86 o
  -5   2   8        0.69        0.00      0.76 o
  -4   2   8       61.96       56.62      1.04 o
  -3   2   8      163.43      149.30      1.31 o
  -2   2   8       63.07       80.50      1.05 o
  -1   2   8       12.28       14.08      0.46 o
   0   2   8        2.20        2.63      0.50 o
   1   2   8       19.55       29.47      0.52 o
   2   2   8       76.08       85.78      0.81 o
   3   2   8      132.44      109.75      0.82 o
   4   2   8        0.01        0.40      0.29 o
   5   2   8       48.86       48.88      0.84 o
   6   2   8       52.58       56.45      1.45 o
   7   2   8      528.28      504.43      3.84 o
   8   2   8        0.95        0.42      0.44 o
   9   2   8       22.06       20.33      1.49 o
  10   2   8        0.03        0.34      1.34 o
  11   2   8        0.39       -0.01      1.39 o
  -9   3   8       13.61       14.26      1.78 o
  -8   3   8       19.10       16.21      1.12 o
  -7   3   8        1.94        1.15      0.85 o
  -6   3   8        2.67        2.76      0.80 o
  -5   3   8        2.01        0.59      0.71 o
  -4   3   8        0.01        0.00      0.64 o
  -3   3   8       47.43       43.55      0.85 o
  -2   3   8        3.73        1.42      0.41 o
  -1   3   8      218.05      221.41      2.03 o
   0   3   8     1191.83     1145.47      4.44 o
   1   3   8     1443.54     1355.22      6.37 o
   2   3   8      123.07      120.48      0.81 o
   3   3   8      155.34      175.59      1.16 o
   4   3   8       31.89       38.31      0.63 o
   5   3   8        5.07        6.90      0.55 o
   6   3   8       77.38       80.93      1.65 o
   7   3   8      255.77      269.54      3.83 o
   8   3   8       79.13       69.32      4.95 o
   9   3   8        0.89        1.99      1.21 o
  10   3   8        0.05       -0.01      1.35 o
  -9   4   8        1.91        1.42      1.63 o
  -8   4   8       62.36       68.12      2.66 o
  -7   4   8        1.40        0.76      0.81 o
  -6   4   8        1.88        2.22      0.66 o
  -5   4   8        6.15        2.93      0.53 o
  -4   4   8        1.89        2.18      0.43 o
  -3   4   8        0.86        0.62      0.36 o
  -2   4   8       29.18       28.04      0.62 o
  -1   4   8       76.57       71.07      1.46 o
   0   4   8     1205.69     1221.89      5.68 o
   1   4   8      408.23      426.17      2.79 o
   2   4   8       20.16       20.64      0.44 o
   3   4   8      139.04      149.72      3.43 o
   4   4   8      121.46      129.45      1.16 o
   5   4   8        0.02        0.63      0.34 o
   6   4   8       36.23       32.06      2.04 o
   7   4   8        0.39        0.85      0.70 o
   8   4   8        4.86        5.36      1.17 o
   9   4   8        0.91        0.31      1.22 o
  10   4   8        1.17        1.15      1.34 o
  -8   5   8        1.44        2.45      1.13 o
  -7   5   8       11.85       11.42      1.13 o
  -6   5   8        4.67        3.79      0.72 o
  -5   5   8       16.49       18.74      0.73 o
  -4   5   8        2.53        1.44      0.43 o
  -3   5   8        5.14        6.04      0.65 o
  -2   5   8       95.84       93.87      1.31 o
  -1   5   8        0.12        0.60      0.59 o
   0   5   8      570.59      580.48      3.00 o
   1   5   8       18.10       17.11      0.55 o
   2   5   8        2.24        1.02      0.20 o
   3   5   8      118.06      127.46      1.18 o
   4   5   8       52.91       52.58      0.83 o
   5   5   8      116.34      110.50      2.55 o
   6   5   8       20.40       21.65      0.92 o
   7   5   8       17.82       14.27      0.90 o
   8   5   8        2.70        1.25      1.11 o
   9   5   8       18.79       19.71      1.52 o
  10   5   8       19.79       22.56      2.38 o
  -8   6   8        5.94        6.29      1.30 o
  -7   6   8       12.07       10.78      1.22 o
  -6   6   8        4.23        4.26      1.02 o
  -5   6   8       50.89       50.15      1.49 o
  -4   6   8        0.42        0.73      0.65 o
  -3   6   8       60.42       54.80      1.13 o
  -2   6   8      133.31      138.04      1.55 o
  -1   6   8       12.53       13.58      0.68 o
   0   6   8      142.96      132.59      1.13 o
   1   6   8       19.99       18.89      0.42 o
   2   6   8       52.51       58.97      0.64 o
   3   6   8      136.69      130.22      0.92 o
   4   6   8        1.31        0.70      0.41 o
   5   6   8      196.30      186.00      6.46 o
   6   6   8       39.36       35.54      1.45 o
   7   6   8      109.62      103.15      2.10 o
   8   6   8        4.88        5.45      1.24 o
   9   6   8        6.73        8.44      2.08 o
  -7   7   8        7.70        5.73      1.25 o
  -6   7   8        2.30        3.12      1.13 o
  -5   7   8       10.27       11.42      1.21 o
  -4   7   8       79.42       70.26      1.73 o
  -3   7   8      193.19      194.64      1.97 o
  -2   7   8       15.94       14.93      0.88 o
  -1   7   8       38.58       42.71      1.07 o
   0   7   8        0.99        0.47      0.48 o
   1   7   8      147.32      150.50      1.60 o
   2   7   8      193.50      194.87      1.13 o
   3   7   8      105.94      103.64      1.29 o
   4   7   8        1.77        1.97      0.36 o
   5   7   8       70.95       64.23      1.48 o
   6   7   8        2.13        1.95      1.20 o
   7   7   8       47.56       43.90      2.19 o
   8   7   8        0.04       -0.01      2.50 o
   9   7   8        0.21        2.24      1.69 o
  -7   8   8        0.62        1.30      1.28 o
  -6   8   8       11.12        8.96      1.32 o
  -5   8   8        8.61        7.11      1.22 o
  -4   8   8       94.99       90.73      2.01 o
  -3   8   8        4.64        5.76      1.11 o
  -2   8   8        8.91        9.14      1.12 o
  -1   8   8       18.89       23.36      0.78 o
   0   8   8       84.68       81.24      1.15 o
   1   8   8        2.59        2.73      0.42 o
   2   8   8       11.27       12.59      0.57 o
   3   8   8      165.09      173.69      1.34 o
   4   8   8       38.99       35.94      1.48 o
   5   8   8        4.78        3.13      1.53 o
   6   8   8        0.15        0.85      1.41 o
   7   8   8        0.11        0.98      2.61 o
   8   8   8       10.74       10.09      3.26 o
  -6   9   8        0.99        0.85      1.28 o
  -5   9   8        1.20        1.29      1.17 o
  -4   9   8       22.86       18.57      1.42 o
  -3   9   8       29.04       32.12      1.41 o
  -2   9   8        0.08        1.19      1.09 o
  -1   9   8       27.80       31.43      1.12 o
   0   9   8        1.34        1.16      0.67 o
   1   9   8       29.79       29.92      1.02 o
   2   9   8        0.13        0.04      0.81 o
   3   9   8       23.11       24.69      1.25 o
   4   9   8       29.65       32.88      2.46 o
   5   9   8       11.43       13.08      1.82 o
   6   9   8        0.83        1.03      1.59 o
   7   9   8       21.72       19.24      3.42 o
  -4  10   8        0.88        1.85      1.14 o
  -3  10   8        1.48        0.05      1.11 o
  -2  10   8        0.17        1.86      1.13 o
  -1  10   8       14.01       14.71      1.30 o
   0  10   8      142.42      147.15      2.14 o
   1  10   8        1.16        1.20      1.02 o
   2  10   8      132.53      142.53      2.02 o
   3  10   8      128.97      135.13      2.27 o
   4  10   8       27.11       26.95      2.21 o
   5  10   8        1.25       -0.01      1.73 o
   6  10   8        0.04       -0.01      2.47 o
  -2  11   8        8.13        7.76      1.25 o
  -1  11   8        5.01        6.21      1.29 o
   0  11   8       21.77       20.07      2.30 o
   1  11   8        7.25        7.47      1.41 o
   2  11   8        0.27        1.39      1.11 o
   3  11   8       24.58       22.48      2.18 o
  -1  -8   9       11.25       14.23      1.77 o
   0  -8   9        5.07        4.58      1.53 o
   1  -8   9        0.40       -0.01      1.67 o
   2  -8   9        1.21        2.37      1.34 o
   3  -8   9       34.93       44.13      1.63 o
   4  -8   9        0.61        3.19      1.40 o
  -4  -7   9        5.49        5.65      1.68 o
  -3  -7   9        0.02       -0.01      1.46 o
  -2  -7   9       11.09        7.60      1.57 o
  -1  -7   9        0.75        2.77      1.47 o
   0  -7   9       63.38       63.89      3.35 o
   1  -7   9        8.72        9.87      1.37 o
   2  -7   9        9.38        9.59      1.20 o
   3  -7   9        2.08        2.54      0.80 o
   4  -7   9        0.91        1.65      0.90 o
   5  -7   9       10.74       13.46      1.07 o
   6  -7   9        0.16        0.11      1.37 o
  -5  -6   9        1.38        2.77      1.75 o
  -4  -6   9        8.25       10.93      1.67 o
  -3  -6   9        8.81        9.09      1.68 o
  -2  -6   9        0.09        0.20      1.43 o
  -1  -6   9       10.44       10.72      1.52 o
   0  -6   9       28.80       28.87      2.16 o
   1  -6   9      116.96      118.48      2.57 o
   2  -6   9        1.60        2.32      0.85 o
   3  -6   9       13.71       13.76      0.94 o
   4  -6   9       14.04       17.26      1.03 o
   5  -6   9        0.13        0.28      0.83 o
   6  -6   9       27.05       32.33      1.24 o
   7  -6   9        1.77        3.72      1.15 o
  -6  -5   9        1.26        0.96      1.74 o
  -5  -5   9        1.49        2.10      1.51 o
  -4  -5   9       16.58       16.23      1.75 o
  -3  -5   9       25.17       27.93      1.74 o
  -2  -5   9        1.53        0.87      1.29 o
  -1  -5   9        0.35        0.03      0.59 o
   0  -5   9        0.65        1.92      0.58 o
   1  -5   9       71.18       65.51      1.69 o
   2  -5   9        2.42        2.11      0.83 o
   3  -5   9       55.26       55.70      1.28 o
   4  -5   9       72.95       72.68      1.86 o
   5  -5   9        1.13        1.27      0.86 o
   6  -5   9        0.66        0.36      0.83 o
   7  -5   9       15.26       17.49      1.28 o
   8  -5   9        5.70        6.15      1.36 o
  -7  -4   9        2.55        4.89      2.44 o
  -6  -4   9        5.03        6.40      1.67 o
  -5  -4   9        0.22        1.00      1.55 o
  -4  -4   9        1.78        3.99      1.47 o
  -3  -4   9        3.17        3.44      1.27 o
  -2  -4   9       36.61       34.71      1.77 o
  -1  -4   9       12.50        9.46      1.12 o
   0  -4   9       18.88       18.04      0.65 o
   1  -4   9        2.62        2.89      0.34 o
   2  -4   9       17.05       16.33      1.21 o
   3  -4   9      446.15      433.70      3.13 o
   4  -4   9      154.37      155.91      2.36 o
   5  -4   9       75.87       68.41      1.29 o
   6  -4   9       18.26       15.00      0.98 o
   7  -4   9       11.99       10.53      1.23 o
   8  -4   9        5.11        2.22      1.33 o
   9  -4   9        8.88        9.60      1.46 o
  -7  -3   9        8.20       10.19      1.70 o
  -6  -3   9      131.57      137.53      2.72 o
  -5  -3   9        0.98        2.83      1.29 o
  -4  -3   9        0.89        2.87      1.37 o
  -3  -3   9       31.57       30.58      1.62 o
  -2  -3   9       34.01       34.04      1.29 o
  -1  -3   9        0.43        1.02      0.85 o
   0  -3   9        7.46        7.90      0.68 o
   1  -3   9        0.20        0.58      0.31 o
   2  -3   9      323.73      331.80      2.41 o
   3  -3   9       16.33       11.40      0.93 o
   4  -3   9      294.09      290.41      3.98 o
   5  -3   9      175.63      175.51      2.06 o
   6  -3   9       32.28       37.86      1.18 o
   7  -3   9       76.21       68.98      2.33 o
   8  -3   9        0.58        1.43      1.26 o
   9  -3   9        0.07       -0.01      1.40 o
  -8  -2   9        0.02       -0.01      1.66 o
  -7  -2   9       15.30       14.15      1.73 o
  -6  -2   9       15.77       19.73      1.95 o
  -5  -2   9      136.32      151.55      2.88 o
  -4  -2   9      190.90      192.99      3.17 o
  -3  -2   9      226.09      223.58      4.56 o
  -2  -2   9       70.59       69.86      1.60 o
  -1  -2   9       14.13       15.88      0.69 o
   0  -2   9       86.33       99.27      1.37 o
   1  -2   9      133.46      133.95      1.44 o
   2  -2   9      260.58      266.39      2.15 o
   3  -2   9        0.98        1.59      0.72 o
   4  -2   9      713.62      699.95      3.72 o
   5  -2   9       13.57       14.36      0.94 o
   6  -2   9      304.35      299.64      4.93 o
   7  -2   9        2.67        2.10      1.23 o
   8  -2   9       25.60       20.71      1.96 o
   9  -2   9        0.00        1.09      1.35 o
  10  -2   9        6.20        9.31      1.64 o
  -8  -1   9        6.41        6.51      1.62 o
  -7  -1   9        8.30        7.88      1.44 o
  -6  -1   9       57.79       58.58      2.17 o
  -5  -1   9      204.02      199.48      2.81 o
  -4  -1   9       95.55       86.52      2.38 o
  -3  -1   9       73.96       63.31      1.15 o
  -2  -1   9       64.69       57.98      1.00 o
  -1  -1   9       21.82       17.83      0.73 o
   0  -1   9       93.16       86.56      1.17 o
   1  -1   9        0.60        0.72      0.41 o
   2  -1   9        0.02        0.83      0.34 o
   3  -1   9        4.37        4.66      0.46 o
   4  -1   9        9.44        9.30      0.51 o
   5  -1   9      186.86      188.71      1.73 o
   6  -1   9        0.49        0.41      0.38 o
   7  -1   9       30.76       31.76      2.07 o
   8  -1   9       28.94       25.59      1.61 o
   9  -1   9       12.82       17.49      1.62 o
  10  -1   9        3.01        3.58      1.34 o
  -8   0   9       11.42        8.62      1.55 o
  -7   0   9        1.57        1.43      1.06 o
  -6   0   9       51.06       45.03      1.50 o
  -5   0   9       69.54       66.10      1.84 o
  -4   0   9        5.76        3.49      0.80 o
  -3   0   9        1.53        2.33      0.63 o
  -2   0   9        9.57       10.30      0.62 o
  -1   0   9      197.27      212.20      3.40 o
   0   0   9       70.23       82.20      1.50 o
   1   0   9      128.08      127.77      1.20 o
   2   0   9      103.23       92.09      0.88 o
   3   0   9        0.02        0.26      0.39 o
   4   0   9        4.07        3.83      0.50 o
   5   0   9      315.57      313.73      2.05 o
   6   0   9      255.33      244.26      3.67 o
   7   0   9      149.12      150.72      2.22 o
   8   0   9        5.16        2.83      1.30 o
   9   0   9        4.05        5.15      1.03 o
  10   0   9        2.12        7.52      1.88 o
  -9   1   9        4.97        3.08      1.57 o
  -8   1   9        0.64        0.59      1.16 o
  -7   1   9        6.40        5.62      1.09 o
  -6   1   9       53.43       53.02      1.54 o
  -5   1   9        0.31        0.51      0.81 o
  -4   1   9      115.74      120.93      1.61 o
  -3   1   9        2.03        2.58      0.62 o
  -2   1   9        0.35        0.20      0.50 o
  -1   1   9       93.48       96.58      1.12 o
   0   1   9       66.29       64.37      1.95 o
   1   1   9        1.51        3.63      0.37 o
   2   1   9        4.49        4.69      0.38 o
   3   1   9       68.73       73.25      0.96 o
   4   1   9      344.48      348.06      2.09 o
   5   1   9      122.10      123.99      1.28 o
   6   1   9       57.43       60.20      1.24 o
   7   1   9      143.14      137.98      2.06 o
   8   1   9        2.14        1.61      1.29 o
   9   1   9        0.50        0.79      0.85 o
  10   1   9        0.86        1.14      1.24 o
  -9   2   9        1.74        0.99      1.25 o
  -8   2   9        1.22        0.82      0.96 o
  -7   2   9       44.15       40.67      1.57 o
  -6   2   9        1.57        1.50      0.95 o
  -5   2   9        1.00        0.86      0.86 o
  -4   2   9      126.67      152.93      1.93 o
  -3   2   9       35.01       38.78      0.97 o
  -2   2   9      108.84      112.64      1.05 o
  -1   2   9      332.82      293.51      2.66 o
   0   2   9      461.39      502.73      2.56 o
   1   2   9      100.73      108.63      1.01 o
   2   2   9        1.99        1.18      0.26 o
   3   2   9       43.81       40.62      0.60 o
   4   2   9      105.05      114.94      1.04 o
   5   2   9        1.49        1.44      0.35 o
   6   2   9        0.61        0.89      0.53 o
   7   2   9       16.52       17.50      0.88 o
   8   2   9       79.42       79.02      1.54 o
   9   2   9        0.43        0.24      1.22 o
  10   2   9        0.05       -0.01      1.32 o
  -8   3   9        4.26        5.62      1.09 o
  -7   3   9        0.54        0.25      0.87 o
  -6   3   9        0.00        0.00      0.78 o
  -5   3   9       33.53       34.35      1.28 o
  -4   3   9      102.28       96.67      1.67 o
  -3   3   9      163.63      187.73      2.17 o
  -2   3   9        0.00        1.06      0.41 o
  -1   3   9      230.49      239.67      1.36 o
   0   3   9        8.37        8.00      0.48 o
   1   3   9       12.66       13.63      0.47 o
   2   3   9       15.67       17.35      0.45 o
   3   3   9       53.64       53.06      0.82 o
   4   3   9      105.36       98.89      1.27 o
   5   3   9        9.02        9.60      0.58 o
   6   3   9       97.95       94.87      2.36 o
   7   3   9      165.02      150.33      1.87 o
   8   3   9        7.02        8.84      0.75 o
   9   3   9       42.28       36.72      1.79 o
  10   3   9        2.91        2.14      1.28 o
  -8   4   9        0.29        2.12      1.22 o
  -7   4   9        0.31        0.00      0.93 o
  -6   4   9       35.78       29.91      1.26 o
  -5   4   9        9.05        5.82      0.57 o
  -4   4   9       21.81       23.73      0.81 o
  -3   4   9        0.84        1.85      0.56 o
  -2   4   9      170.00      178.56      1.92 o
  -1   4   9      277.02      301.07      2.59 o
   0   4   9      169.07      143.48      1.06 o
   1   4   9       28.59       33.16      0.63 o
   2   4   9       48.13       50.59      1.23 o
   3   4   9      118.13      118.06      0.93 o
   4   4   9        0.43        0.92      0.45 o
   5   4   9        0.05        0.00      0.35 o
   6   4   9        4.58        3.57      0.46 o
   7   4   9       67.15       66.48      1.35 o
   8   4   9      133.18      126.30      2.97 o
   9   4   9       45.12       49.50      1.89 o
  10   4   9        8.21        6.37      1.61 o
  -8   5   9      108.08      129.11      5.38 o
  -7   5   9        3.96        3.60      1.10 o
  -6   5   9        5.97        4.21      0.80 o
  -5   5   9        8.46        8.50      0.67 o
  -4   5   9        8.39        8.16      0.39 o
  -3   5   9        4.11        3.43      0.41 o
  -2   5   9       65.66       60.75      0.86 o
  -1   5   9       84.39       84.92      1.57 o
   0   5   9       19.77       20.98      0.61 o
   1   5   9        1.81        2.41      0.29 o
   2   5   9       12.48       10.52      0.46 o
   3   5   9       35.58       30.99      0.48 o
   4   5   9       37.85       34.58      0.76 o
   5   5   9        3.17        2.43      0.49 o
   6   5   9       57.66       54.54      1.25 o
   7   5   9        0.32        0.65      0.74 o
   8   5   9       18.38       15.89      1.26 o
   9   5   9        0.30       -0.01      1.83 o
  10   5   9        0.37        0.76      1.96 o
  -8   6   9        0.55        0.78      1.21 o
  -7   6   9        3.74        4.16      1.15 o
  -6   6   9       13.74       13.54      1.13 o
  -5   6   9        3.29        3.11      0.87 o
  -4   6   9       21.80       19.61      0.91 o
  -3   6   9        1.42        0.15      0.67 o
  -2   6   9       18.07       17.47      0.88 o
  -1   6   9       74.29       62.23      1.16 o
   0   6   9        8.92       10.97      0.69 o
   1   6   9      102.92       98.63      1.01 o
   2   6   9      187.82      177.09      2.25 o
   3   6   9       26.09       23.66      0.65 o
   4   6   9        1.32        1.49      0.53 o
   5   6   9       57.14       50.96      1.96 o
   6   6   9       43.14       37.76      1.48 o
   7   6   9       10.58       10.17      1.21 o
   8   6   9        6.26        5.23      1.86 o
   9   6   9        1.57        2.77      1.80 o
  -7   7   9        1.48        2.45      1.09 o
  -6   7   9       11.03       10.13      1.12 o
  -5   7   9        1.09        2.10      1.09 o
  -4   7   9       34.91       33.21      1.43 o
  -3   7   9       82.07       84.40      1.81 o
  -2   7   9       18.77       21.76      0.98 o
  -1   7   9       12.66       12.38      0.82 o
   0   7   9       44.96       48.21      1.42 o
   1   7   9      124.72      106.94      1.39 o
   2   7   9       94.42       94.04      0.87 o
   3   7   9       45.71       39.46      0.67 o
   4   7   9       65.18       70.60      1.29 o
   5   7   9       33.77       30.24      1.83 o
   6   7   9       11.27       10.82      1.20 o
   7   7   9        1.90        2.03      1.16 o
   8   7   9       24.22       18.98      2.25 o
   9   7   9       15.37       14.02      2.18 o
  -6   8   9        2.48        1.89      1.27 o
  -5   8   9       10.92       13.04      1.35 o
  -4   8   9      108.86      106.39      2.17 o
  -3   8   9        1.58        2.46      1.11 o
  -2   8   9      107.25       99.31      1.93 o
  -1   8   9      165.18      162.87      2.24 o
   0   8   9       78.51       76.24      1.18 o
   1   8   9       16.20       15.62      0.50 o
   2   8   9       51.20       57.30      0.83 o
   3   8   9      173.79      168.38      1.87 o
   4   8   9        6.89        6.76      0.97 o
   5   8   9        2.46        2.55      1.03 o
   6   8   9        0.89        0.00      0.97 o
   7   8   9       11.50       10.44      1.38 o
   8   8   9       17.37       17.40      3.20 o
  -5   9   9        0.75       -0.01      1.29 o
  -4   9   9        7.38        7.40      1.27 o
  -3   9   9        0.94        2.31      1.07 o
  -2   9   9       66.51       63.48      1.77 o
  -1   9   9       16.42       13.68      1.19 o
   0   9   9        4.46        3.78      0.79 o
   1   9   9       23.90       23.27      1.10 o
   2   9   9       16.46       14.47      1.09 o
   3   9   9       64.20       62.41      1.83 o
   4   9   9       15.34       15.35      1.27 o
   5   9   9        5.55        5.36      1.32 o
   6   9   9        4.84        3.57      1.33 o
   7   9   9        8.41       12.65      3.54 o
  -4  10   9        0.90        1.50      1.15 o
  -3  10   9        0.01       -0.01      1.18 o
  -2  10   9       73.80       70.19      1.91 o
  -1  10   9        8.76       10.41      1.27 o
   0  10   9        3.98        4.06      1.02 o
   1  10   9       68.74       76.27      2.54 o
   2  10   9        5.26        8.29      1.02 o
   3  10   9       18.96       17.08      1.33 o
   4  10   9        0.03       -0.01      1.32 o
   5  10   9        0.35        0.03      1.35 o
  -1  11   9        0.34        1.40      1.30 o
   0  11   9        3.47        5.96      1.40 o
   1  11   9        3.02        3.60      1.43 o
   2  11   9        3.19        2.51      1.41 o
   3  11   9       10.48       12.30      1.65 o
  -3  -7  10        0.37       -0.01      1.58 o
  -2  -7  10        0.45        2.12      1.50 o
  -1  -7  10        7.05       11.34      1.81 o
   0  -7  10        0.43        1.77      1.47 o
   1  -7  10        9.00        9.93      1.54 o
   2  -7  10        5.33        4.80      1.32 o
   3  -7  10        3.15        2.97      0.95 o
   4  -7  10        0.33        0.51      0.98 o
   5  -7  10        3.90        2.84      1.17 o
  -4  -6  10        3.50        2.90      1.52 o
  -3  -6  10        0.03       -0.01      1.58 o
  -2  -6  10        9.34        7.17      1.61 o
  -1  -6  10        0.14        0.20      1.38 o
   0  -6  10       98.20       87.31      3.12 o
   1  -6  10        3.06        3.68      1.70 o
   2  -6  10        0.46        0.43      0.85 o
   3  -6  10       16.06       16.04      0.99 o
   4  -6  10        0.58        1.14      0.85 o
   5  -6  10       12.27       17.30      1.09 o
   6  -6  10        7.63       10.68      1.24 o
   7  -6  10       20.93       24.53      1.49 o
  -5  -5  10        0.01        0.29      1.52 o
  -4  -5  10        0.58        0.46      1.42 o
  -3  -5  10        7.63        4.14      1.49 o
  -2  -5  10       42.78       37.23      1.93 o
  -1  -5  10       22.22       14.57      1.57 o
   0  -5  10       27.75       23.81      1.97 o
   1  -5  10       18.74       22.26      1.31 o
   2  -5  10       62.58       57.71      1.40 o
   3  -5  10       30.83       29.34      1.32 o
   4  -5  10        6.87        7.82      1.16 o
   5  -5  10        3.23        3.41      0.89 o
   6  -5  10       34.00       36.50      1.34 o
   7  -5  10        0.00        0.66      1.18 o
   8  -5  10       16.72       16.35      1.61 o
  -6  -4  10        0.17        1.01      1.57 o
  -5  -4  10        1.57        1.75      1.49 o
  -4  -4  10       30.08       32.73      1.96 o
  -3  -4  10       19.61       16.69      1.63 o
  -2  -4  10        0.00       -0.01      1.37 o
  -1  -4  10        1.16        0.29      0.88 o
   0  -4  10        8.44        9.45      0.62 o
   1  -4  10        6.41       10.23      0.70 o
   2  -4  10        1.54        1.52      1.04 o
   3  -4  10       74.75       74.07      1.58 o
   4  -4  10       14.82       14.39      1.29 o
   5  -4  10       69.54       62.93      1.95 o
   6  -4  10       23.06       18.76      1.03 o
   7  -4  10        0.25       -0.01      1.16 o
   8  -4  10        2.79        3.76      1.47 o
  -7  -3  10       27.96       33.37      2.14 o
  -6  -3  10        6.03        5.81      1.41 o
  -5  -3  10        0.58       -0.01      1.54 o
  -4  -3  10        0.14        3.33      1.51 o
  -3  -3  10        3.79        5.41      1.39 o
  -2  -3  10        1.79        0.34      0.93 o
  -1  -3  10       17.73       17.79      0.74 o
   0  -3  10       10.61       11.73      0.82 o
   1  -3  10        2.05        2.13      0.44 o
   2  -3  10        1.13        2.18      0.67 o
   3  -3  10        4.27        4.17      0.86 o
   4  -3  10        4.92        8.14      1.17 o
   5  -3  10      286.73      284.64      2.59 o
   6  -3  10        1.26        2.11      0.80 o
   7  -3  10        8.19        6.05      1.14 o
   8  -3  10        2.58        3.31      1.40 o
   9  -3  10        0.73        2.31      1.41 o
  -7  -2  10       10.71       10.00      1.66 o
  -6  -2  10       16.75       13.93      1.49 o
  -5  -2  10        3.27        4.70      1.36 o
  -4  -2  10      278.51      291.90      5.39 o
  -3  -2  10       18.36       18.57      1.46 o
  -2  -2  10       87.73       85.65      1.45 o
  -1  -2  10       60.42       69.80      2.18 o
   0  -2  10        3.22        1.85      0.61 o
   1  -2  10      136.28      123.74      1.56 o
   2  -2  10        3.01        2.73      0.65 o
   3  -2  10      177.85      163.21      1.76 o
   4  -2  10      309.21      286.12      2.39 o
   5  -2  10       20.45       20.62      1.24 o
   6  -2  10        3.72        3.93      0.77 o
   7  -2  10        9.27        8.97      1.47 o
   8  -2  10       26.61       24.87      2.16 o
   9  -2  10       13.84       11.24      2.08 o
  10  -2  10        1.43        2.00      1.58 o
  -8  -1  10        1.45        1.06      1.47 o
  -7  -1  10        0.17        0.64      1.50 o
  -6  -1  10        2.43        3.08      1.46 o
  -5  -1  10      142.02      148.75      2.56 o
  -4  -1  10        1.35        5.12      1.37 o
  -3  -1  10      348.68      341.13      5.78 o
  -2  -1  10       87.75       90.41      1.26 o
  -1  -1  10        5.12        3.42      0.58 o
   0  -1  10        2.27        4.70      0.49 o
   1  -1  10       68.89       59.41      1.35 o
   2  -1  10       38.44       41.16      0.73 o
   3  -1  10       56.51       49.36      1.03 o
   4  -1  10       24.06       26.11      0.94 o
   5  -1  10        9.14       12.46      0.91 o
   6  -1  10      194.61      208.21      3.66 o
   7  -1  10       34.28       36.52      1.73 o
   8  -1  10      122.99      129.70      5.52 o
   9  -1  10        4.54        5.25      1.48 o
  10  -1  10        4.92        6.75      1.58 o
  -8   0  10        1.12        1.67      1.42 o
  -7   0  10        0.00        0.54      1.45 o
  -6   0  10       13.09       11.79      1.51 o
  -5   0  10       14.01       13.50      1.36 o
  -4   0  10      252.89      218.76      4.29 o
  -3   0  10      145.05      140.12      2.11 o
  -2   0  10        2.19        2.06      0.66 o
  -1   0  10       90.25       92.72      2.92 o
   0   0  10       56.91       45.98      1.54 o
   1   0  10        0.17        0.14      0.44 o
   2   0  10       17.94       22.87      0.56 o
   3   0  10        4.16        4.39      0.47 o
   4   0  10       16.91       19.05      0.98 o
   5   0  10        0.97        2.45      0.63 o
   6   0  10        0.52        1.31      0.74 o
   7   0  10       19.15       18.13      1.03 o
   8   0  10        0.04        0.35      1.29 o
   9   0  10        2.23        1.53      1.39 o
  10   0  10        4.70        2.86      1.81 o
  -8   1  10        0.58        0.66      1.39 o
  -7   1  10        1.90        2.06      1.11 o
  -6   1  10       34.17       27.92      1.37 o
  -5   1  10        1.98        1.79      1.16 o
  -4   1  10      185.75      183.85      2.06 o
  -3   1  10      192.44      180.08      1.91 o
  -2   1  10       20.88       18.92      0.75 o
  -1   1  10      104.01      106.87      1.34 o
   0   1  10        6.42        6.57      0.55 o
   1   1  10      212.93      218.94      3.55 o
   2   1  10      442.81      447.21      7.09 o
   3   1  10        1.54        1.89      0.52 o
   4   1  10       19.06       22.69      0.73 o
   5   1  10       64.97       64.61      1.38 o
   6   1  10      371.03      361.36      4.56 o
   7   1  10      139.52      134.53      2.78 o
   8   1  10        2.66        3.44      1.44 o
   9   1  10        0.93        0.58      1.18 o
  10   1  10        0.08        0.31      1.30 o
  -8   2  10        6.08        5.02      1.06 o
  -7   2  10        6.27        5.33      1.15 o
  -6   2  10        3.58        4.03      1.02 o
  -5   2  10       10.19        8.26      1.01 o
  -4   2  10      125.67      129.21      1.94 o
  -3   2  10        1.14        1.29      0.72 o
  -2   2  10       16.40       15.93      0.60 o
  -1   2  10        3.41        4.18      0.44 o
   0   2  10       11.67        9.66      0.53 o
   1   2  10       91.84       90.62      1.24 o
   2   2  10        8.07        9.02      0.33 o
   3   2  10       61.87       64.35      0.83 o
   4   2  10      137.31      137.87      1.23 o
   5   2  10        7.09        5.91      0.51 o
   6   2  10       12.15       12.77      0.63 o
   7   2  10       14.64       16.20      1.10 o
   8   2  10        8.35        8.13      1.23 o
   9   2  10       11.56        9.11      1.30 o
  10   2  10        0.00       -0.01      1.26 o
  -8   3  10       18.57       18.20      1.27 o
  -7   3  10        5.13        4.62      1.00 o
  -6   3  10        0.79        1.13      0.99 o
  -5   3  10       51.04       46.72      1.46 o
  -4   3  10       81.54       82.81      1.66 o
  -3   3  10       18.35       18.49      0.75 o
  -2   3  10       86.95       89.61      1.14 o
  -1   3  10      111.20      113.77      1.10 o
   0   3  10       84.87       70.59      1.04 o
   1   3  10      134.40      141.97      1.13 o
   2   3  10      396.11      410.54      2.74 o
   3   3  10        0.65        0.44      0.41 o
   4   3  10       48.72       46.05      0.85 o
   5   3  10       72.57       74.62      1.27 o
   6   3  10        0.92        0.52      0.54 o
   7   3  10        7.84       10.72      1.16 o
   8   3  10        2.04        1.39      0.76 o
   9   3  10        0.29        0.19      1.18 o
  10   3  10        0.61        0.65      1.93 o
  -8   4  10       20.82       22.24      1.60 o
  -7   4  10        3.92        3.75      0.97 o
  -6   4  10        4.85        4.50      0.92 o
  -5   4  10        6.49        5.49      0.78 o
  -4   4  10       29.14       30.49      1.04 o
  -3   4  10       68.44       63.48      0.99 o
  -2   4  10       26.67       34.59      0.70 o
  -1   4  10        7.24        8.71      0.40 o
   0   4  10        7.76        6.41      0.44 o
   1   4  10       45.29       51.76      0.78 o
   2   4  10       11.40       12.67      0.49 o
   3   4  10       23.08       26.58      0.55 o
   4   4  10       12.97       12.53      0.65 o
   5   4  10        0.41        0.28      0.30 o
   6   4  10        7.97        9.05      0.52 o
   7   4  10       60.32       55.64      1.29 o
   8   4  10       37.34       36.24      1.55 o
   9   4  10        3.40        4.52      1.77 o
  10   4  10        2.73        1.67      1.98 o
  -8   5  10       10.13       15.47      1.42 o
  -7   5  10        9.69       10.91      1.32 o
  -6   5  10        0.15        0.60      0.83 o
  -5   5  10        6.60        6.72      0.84 o
  -4   5  10       28.64       26.20      1.01 o
  -3   5  10       16.59       15.93      0.78 o
  -2   5  10       23.54       21.35      0.68 o
  -1   5  10      131.18      128.17      1.27 o
   0   5  10      255.35      254.05      2.25 o
   1   5  10        0.02        0.23      0.59 o
   2   5  10       58.09       57.14      0.77 o
   3   5  10       94.37       88.90      0.97 o
   4   5  10        6.41        4.98      0.59 o
   5   5  10        0.25        0.12      0.52 o
   6   5  10        1.03        0.53      1.01 o
   7   5  10       45.43       40.31      1.93 o
   8   5  10        1.30        1.33      1.60 o
   9   5  10        4.11        3.60      1.76 o
  10   5  10        0.67        1.31      1.65 o
  -7   6  10        0.01        1.82      1.07 o
  -6   6  10        0.25       -0.01      1.03 o
  -5   6  10        1.09        0.93      0.86 o
  -4   6  10        8.36        4.98      0.87 o
  -3   6  10        0.02        0.22      0.64 o
  -2   6  10       26.53       24.90      0.87 o
  -1   6  10       51.36       53.87      0.99 o
   0   6  10       48.68       41.76      0.98 o
   1   6  10      142.92      138.84      1.56 o
   2   6  10      280.72      290.78      1.49 o
   3   6  10      108.27      104.17      1.09 o
   4   6  10       41.79       44.52      1.16 o
   5   6  10        3.76        2.98      0.91 o
   6   6  10       12.90       12.05      1.21 o
   7   6  10       10.19       11.70      1.28 o
   8   6  10       10.23        7.65      1.88 o
   9   6  10        2.36        0.79      1.86 o
  -7   7  10       11.08       12.19      1.26 o
  -6   7  10        5.91        5.28      1.04 o
  -5   7  10       40.95       38.74      1.36 o
  -4   7  10        0.87        1.23      1.08 o
  -3   7  10       18.46       20.96      1.39 o
  -2   7  10        3.96        3.51      0.79 o
  -1   7  10        1.50        1.00      0.70 o
   0   7  10       74.82       73.40      1.79 o
   1   7  10      260.91      253.01      5.81 o
   2   7  10        0.57        0.53      0.34 o
   3   7  10       21.77       20.18      0.71 o
   4   7  10        4.08        4.41      0.92 o
   5   7  10       12.19       12.40      1.09 o
   6   7  10        0.00       -0.01      1.03 o
   7   7  10       12.12       12.09      1.37 o
   8   7  10       20.84       21.22      2.16 o
  -6   8  10        8.53       10.18      1.23 o
  -5   8  10        9.08        9.00      1.27 o
  -4   8  10       70.67       79.00      1.96 o
  -3   8  10       20.88       20.33      1.46 o
  -2   8  10       23.76       24.17      1.29 o
  -1   8  10       48.51       44.28      1.47 o
   0   8  10       15.82       15.25      0.98 o
   1   8  10        0.87        2.22      0.69 o
   2   8  10       49.44       51.07      2.32 o
   3   8  10       73.98       73.16      1.65 o
   4   8  10       51.96       49.19      1.47 o
   5   8  10        6.47        3.98      1.11 o
   6   8  10       33.90       32.04      1.66 o
   7   8  10       62.74       56.29      2.59 o
   8   8  10       22.01       21.36      2.48 o
  -5   9  10        0.90       -0.01      1.24 o
  -4   9  10        0.53        1.55      1.26 o
  -3   9  10       17.61       18.21      1.35 o
  -2   9  10       58.39       63.10      1.81 o
  -1   9  10        0.99        1.00      1.11 o
   0   9  10       94.15       96.88      2.21 o
   1   9  10       25.18       27.66      1.16 o
   2   9  10       26.28       28.55      1.30 o
   3   9  10        4.17        4.15      1.26 o
   4   9  10        0.35        0.10      1.26 o
   5   9  10        1.32        1.49      1.29 o
   6   9  10       59.09       70.70      2.47 o
   7   9  10       15.59       12.55      2.16 o
  -3  10  10        1.36        2.06      1.19 o
  -2  10  10       10.36       12.10      1.31 o
  -1  10  10        1.02        1.41      1.15 o
   0  10  10       24.75       25.43      1.26 o
   1  10  10        6.45        6.20      1.06 o
   2  10  10       73.57       79.73      1.68 o
   3  10  10        2.64        2.82      1.15 o
   4  10  10        4.02        4.43      1.21 o
   5  10  10        0.00        0.69      1.37 o
  -1  11  10        0.98        1.98      1.35 o
   0  11  10       23.27       23.86      1.59 o
   1  11  10        4.60        5.48      1.48 o
   2  11  10        1.94        4.68      1.50 o
  -1  -7  11        5.34        7.91      1.79 o
   0  -7  11       42.17       41.25      2.22 o
   1  -7  11        0.02       -0.01      1.41 o
   2  -7  11        3.32        4.97      1.49 o
   3  -7  11        0.01        0.08      1.07 o
   4  -7  11       12.97       22.39      1.69 o
  -3  -6  11        0.05       -0.01      1.62 o
  -2  -6  11        0.39       -0.01      1.52 o
  -1  -6  11        0.60        0.51      1.49 o
   0  -6  11        0.25        1.94      1.77 o
   1  -6  11        4.13        5.01      1.71 o
   2  -6  11        7.70        6.72      1.42 o
   3  -6  11        3.40        4.57      0.91 o
   4  -6  11        0.76        2.48      1.01 o
   5  -6  11        0.51        0.63      0.95 o
   6  -6  11        9.33       10.96      1.31 o
  -5  -5  11        0.17       -0.01      1.65 o
  -4  -5  11        0.32        2.26      1.48 o
  -3  -5  11        0.01       -0.01      1.39 o
  -2  -5  11        6.30        4.07      1.45 o
  -1  -5  11        2.30        2.36      1.35 o
   0  -5  11        5.39        6.65      1.71 o
   1  -5  11        1.83        3.22      1.60 o
   2  -5  11        0.54        0.60      0.82 o
   3  -5  11       29.05       30.47      1.32 o
   4  -5  11        1.48        2.33      1.10 o
   5  -5  11       14.33       13.65      1.11 o
   6  -5  11        1.32        4.15      1.19 o
   7  -5  11        1.39        1.91      1.21 o
  -5  -4  11        2.38        1.06      1.56 o
  -4  -4  11        8.01        8.28      1.56 o
  -3  -4  11        4.65        4.26      1.50 o
  -2  -4  11        0.87        0.13      1.44 o
  -1  -4  11       60.82       52.65      1.65 o
   0  -4  11      155.33      150.50      4.06 o
   1  -4  11      133.41      111.29      3.29 o
   2  -4  11        0.23       -0.01      1.07 o
   3  -4  11       93.89       91.46      2.39 o
   4  -4  11       35.36       33.44      1.46 o
   5  -4  11        0.58        0.53      1.04 o
   6  -4  11        0.51        0.63      0.88 o
   7  -4  11        0.12        0.48      1.20 o
   8  -4  11       24.92       33.53      1.74 o
  -6  -3  11        0.01        0.38      1.72 o
  -5  -3  11       36.30       37.27      3.04 o
  -4  -3  11       49.37       48.13      2.08 o
  -3  -3  11        3.18        2.17      1.55 o
  -2  -3  11        9.23        6.84      1.08 o
  -1  -3  11       85.77       73.66      2.39 o
   0  -3  11        4.19        4.62      0.76 o
   1  -3  11       16.67       14.01      0.94 o
   2  -3  11        3.70        2.12      0.71 o
   3  -3  11       43.06       41.45      1.28 o
   4  -3  11        4.08        2.98      1.08 o
   5  -3  11        3.58        6.36      1.18 o
   6  -3  11       10.69       12.70      0.95 o
   7  -3  11        9.13        9.50      1.21 o
   8  -3  11        0.00       -0.01      1.36 o
   9  -3  11       13.39       18.51      1.87 o
  -7  -2  11        4.48        4.94      1.73 o
  -6  -2  11       21.34       15.14      1.84 o
  -5  -2  11        3.04        2.23      1.26 o
  -4  -2  11       32.45       29.99      1.86 o
  -3  -2  11        4.36        4.59      1.08 o
  -2  -2  11       39.64       33.11      1.48 o
  -1  -2  11       36.19       32.69      1.12 o
   0  -2  11        0.24        0.51      0.61 o
   1  -2  11       29.29       27.41      1.24 o
   2  -2  11        1.82        2.59      0.69 o
   3  -2  11        1.80        2.60      0.71 o
   4  -2  11       32.91       32.52      1.34 o
   5  -2  11      174.33      171.24      3.02 o
   6  -2  11       99.38       99.65      2.05 o
   7  -2  11        0.31        0.70      1.07 o
   8  -2  11        1.62        3.39      1.88 o
   9  -2  11        2.73        5.50      1.85 o
  -7  -1  11        4.87        5.55      1.60 o
  -6  -1  11       44.78       37.77      2.04 o
  -5  -1  11       21.97       18.16      1.45 o
  -4  -1  11        5.56        7.61      1.33 o
  -3  -1  11       84.24       90.97      1.41 o
  -2  -1  11      112.03      108.32      1.48 o
  -1  -1  11       92.89       93.74      1.31 o
   0  -1  11       33.74       33.52      1.94 o
   1  -1  11      108.56       99.62      1.33 o
   2  -1  11       17.51       16.02      0.66 o
   3  -1  11       31.04       31.63      0.94 o
   4  -1  11      101.10      101.81      1.71 o
   5  -1  11       65.91       68.32      1.58 o
   6  -1  11        7.35        7.04      1.32 o
   7  -1  11      108.22      108.34      2.48 o
   8  -1  11        0.40        1.93      1.85 o
   9  -1  11        5.74        5.51      1.82 o
  10  -1  11        5.96        6.79      2.07 o
  -7   0  11        1.60        0.99      1.45 o
  -6   0  11        1.43        2.26      1.30 o
  -5   0  11       13.67       13.40      1.24 o
  -4   0  11       72.56       73.97      1.93 o
  -3   0  11      497.71      506.20      6.69 o
  -2   0  11      179.29      166.25      1.98 o
  -1   0  11      764.72      744.81      7.88 o
   0   0  11      223.65      238.41      2.05 o
   1   0  11       45.91       47.20      1.00 o
   2   0  11       39.51       32.42      1.08 o
   3   0  11       24.32       23.77      0.71 o
   4   0  11      134.40      132.21      1.68 o
   5   0  11       61.66       65.70      1.23 o
   6   0  11      174.89      169.58      3.19 o
   7   0  11        4.81        6.85      1.31 o
   8   0  11       37.50       38.71      1.95 o
   9   0  11        0.22        1.61      1.44 o
  10   0  11        2.87        2.47      1.58 o
  -8   1  11        2.23        1.31      1.45 o
  -7   1  11        0.45       -0.01      1.41 o
  -6   1  11        2.62        1.56      1.29 o
  -5   1  11        1.17        1.17      1.00 o
  -4   1  11       28.08       27.91      1.17 o
  -3   1  11       67.58       61.34      1.43 o
  -2   1  11       17.46       23.84      1.03 o
  -1   1  11       79.57       72.48      1.42 o
   0   1  11        0.03        0.50      0.55 o
   1   1  11        0.07        0.42      0.44 o
   2   1  11       72.18       72.72      1.01 o
   3   1  11       27.27       27.93      0.91 o
   4   1  11       51.74       53.64      0.97 o
   5   1  11       43.29       38.11      1.00 o
   6   1  11      199.76      210.36      3.30 o
   7   1  11       26.25       31.07      1.80 o
   8   1  11        2.75        3.99      1.40 o
   9   1  11        4.58        4.96      1.42 o
  10   1  11        0.15       -0.01      1.35 o
  -8   2  11        0.62        0.52      1.50 o
  -7   2  11        1.43        0.13      1.10 o
  -6   2  11        0.20        1.05      1.21 o
  -5   2  11        5.47        6.95      1.23 o
  -4   2  11      102.42       93.38      2.21 o
  -3   2  11        4.80        5.57      1.02 o
  -2   2  11      234.38      226.84      1.76 o
  -1   2  11       41.42       38.53      0.88 o
   0   2  11       59.65       61.87      0.94 o
   1   2  11        2.83        3.39      0.49 o
   2   2  11       21.65       21.71      0.59 o
   3   2  11      274.83      285.20      2.56 o
   4   2  11      650.51      643.71      2.80 o
   5   2  11       23.03       21.40      0.71 o
   6   2  11      152.60      137.38      1.61 o
   7   2  11        6.10        6.82      0.97 o
   8   2  11        2.12        0.50      0.95 o
   9   2  11        0.12       -0.01      1.14 o
  10   2  11        8.33       11.15      2.22 o
  -8   3  11        1.86        1.25      1.27 o
  -7   3  11        2.02        1.88      0.99 o
  -6   3  11       20.98       18.88      1.26 o
  -5   3  11        3.63        2.15      1.16 o
  -4   3  11        0.40        0.72      0.80 o
  -3   3  11        0.32        0.30      0.60 o
  -2   3  11       31.98       35.02      0.86 o
  -1   3  11        8.28        8.94      0.48 o
   0   3  11       67.50       63.68      0.95 o
   1   3  11      136.44      139.54      1.55 o
   2   3  11        3.74        2.82      0.48 o
   3   3  11        5.87        7.35      0.60 o
   4   3  11       10.74       12.19      0.72 o
   5   3  11       58.81       55.53      1.19 o
   6   3  11       54.42       54.77      1.42 o
   7   3  11       72.25       66.03      1.72 o
   8   3  11        6.65        6.65      1.12 o
   9   3  11        0.19        0.20      1.74 o
  10   3  11        2.14        0.61      1.87 o
  -7   4  11        2.38        1.04      1.19 o
  -6   4  11       10.63       11.77      0.94 o
  -5   4  11       18.95       16.35      0.95 o
  -4   4  11       33.15       35.27      1.22 o
  -3   4  11        4.83        5.44      0.67 o
  -2   4  11       30.56       36.15      0.79 o
  -1   4  11       86.73       84.02      0.90 o
   0   4  11      307.90      288.99      2.12 o
   1   4  11       21.16       21.88      0.63 o
   2   4  11        8.31        6.04      0.49 o
   3   4  11       24.30       22.34      0.60 o
   4   4  11      135.82      118.99      2.87 o
   5   4  11        0.09        0.04      0.57 o
   6   4  11       81.04       78.90      1.87 o
   7   4  11        4.76        6.48      0.81 o
   8   4  11        2.67        4.78      1.82 o
   9   4  11        0.33       -0.01      1.74 o
  10   4  11        4.63        4.74      2.05 o
  -7   5  11        1.93        1.38      1.06 o
  -6   5  11        0.46        0.59      0.97 o
  -5   5  11       21.79       18.48      1.04 o
  -4   5  11        0.32        0.82      0.93 o
  -3   5  11       19.92       20.31      1.15 o
  -2   5  11        0.51        0.12      0.31 o
  -1   5  11      209.00      217.85      3.90 o
   0   5  11       23.72       27.24      0.63 o
   1   5  11       63.43       60.77      1.82 o
   2   5  11       40.72       37.41      0.78 o
   3   5  11        1.19        1.06      0.41 o
   4   5  11        0.02        0.00      0.58 o
   5   5  11       39.03       38.49      1.07 o
   6   5  11        9.47        7.15      1.12 o
   7   5  11        0.06        0.99      1.04 o
   8   5  11       17.77       20.42      2.14 o
   9   5  11        0.00       -0.01      1.87 o
  -7   6  11        1.22        2.83      1.32 o
  -6   6  11        1.35        0.63      1.12 o
  -5   6  11        8.32        9.67      1.09 o
  -4   6  11       22.66       16.95      1.18 o
  -3   6  11        2.46        2.81      0.90 o
  -2   6  11        9.47        6.41      0.89 o
  -1   6  11       24.09       20.26      1.18 o
   0   6  11       17.30       16.06      0.75 o
   1   6  11        0.53        1.07      0.72 o
   2   6  11        0.34        0.00      0.52 o
   3   6  11       13.46       13.78      0.47 o
   4   6  11        0.34        0.25      0.65 o
   5   6  11        0.14        0.10      0.85 o
   6   6  11       24.84       23.35      1.41 o
   7   6  11       41.57       36.44      1.62 o
   8   6  11       11.53        7.62      1.82 o
   9   6  11        0.34        0.61      1.70 o
  -6   7  11       43.63       52.16      1.59 o
  -5   7  11        0.00        0.63      0.96 o
  -4   7  11        0.17        0.09      0.96 o
  -3   7  11        1.82        0.53      0.88 o
  -2   7  11        5.05        3.77      0.82 o
  -1   7  11        4.79        3.63      0.74 o
   0   7  11       97.69      100.62      2.17 o
   1   7  11      118.22      123.75      1.91 o
   2   7  11       17.60       18.20      0.74 o
   3   7  11        0.01        0.00      0.52 o
   4   7  11       12.68       12.78      1.07 o
   5   7  11        0.43        0.48      0.91 o
   6   7  11        3.94        5.16      1.14 o
   7   7  11        5.61        6.49      1.27 o
   8   7  11        0.79        0.13      1.65 o
  -5   8  11        6.64        6.60      1.14 o
  -4   8  11       17.45       17.30      1.25 o
  -3   8  11       37.76       39.19      1.66 o
  -2   8  11        2.22        4.27      1.10 o
  -1   8  11        0.94        1.93      1.01 o
   0   8  11       10.79        9.46      1.06 o
   1   8  11        4.18        4.63      0.83 o
   2   8  11      163.88      169.64      2.11 o
   3   8  11      106.58      102.24      1.76 o
   4   8  11       21.28       18.15      1.21 o
   5   8  11       25.17       24.08      1.30 o
   6   8  11        1.85        2.49      1.17 o
   7   8  11       17.47       15.58      1.93 o
  -4   9  11        0.55        1.98      1.32 o
  -3   9  11        1.02        0.77      1.16 o
  -2   9  11       60.26       65.54      1.82 o
  -1   9  11       50.08       54.63      1.70 o
   0   9  11        1.50        2.29      1.26 o
   1   9  11       27.31       27.39      1.18 o
   2   9  11        2.62        1.63      1.05 o
   3   9  11        2.20        2.34      1.24 o
   4   9  11       18.94       20.18      1.71 o
   5   9  11       12.94       18.28      1.89 o
   6   9  11       24.24       29.18      2.51 o
  -3  10  11        7.74        4.90      1.26 o
  -2  10  11        2.76        1.99      1.19 o
  -1  10  11       20.34       20.12      1.56 o
   0  10  11        3.86        4.22      1.33 o
   1  10  11       23.27       26.30      1.59 o
   2  10  11        2.80        2.72      1.85 o
   3  10  11        2.51        3.30      1.35 o
   4  10  11       13.61       13.88      1.37 o
   5  10  11       26.13       26.53      1.84 o
   1  11  11        2.38        2.38      1.52 o
  -2  -6  12        2.32        2.41      1.69 o
  -1  -6  12        6.89        6.75      1.71 o
   0  -6  12       31.52       29.33      2.45 o
   1  -6  12        0.05       -0.01      1.85 o
   2  -6  12        0.34       -0.01      1.34 o
   3  -6  12        9.72       11.93      1.20 o
   4  -6  12        0.02        1.20      1.21 o
   5  -6  12        3.21        5.01      1.08 o
  -4  -5  12        2.39        2.01      1.58 o
  -3  -5  12        0.01        0.56      1.55 o
  -2  -5  12        0.18       -0.01      1.54 o
  -1  -5  12        0.03       -0.01      1.46 o
   0  -5  12        0.28        0.64      1.69 o
   1  -5  12        0.51        0.63      1.71 o
   2  -5  12        4.70        5.61      1.43 o
   3  -5  12        3.12        3.63      1.00 o
   4  -5  12        8.39        7.64      1.22 o
   5  -5  12        0.00        0.47      1.13 o
   6  -5  12        1.45        0.98      1.23 o
  -5  -4  12        0.25        1.16      1.56 o
  -4  -4  12        4.77        3.74      1.51 o
  -3  -4  12        0.31        0.07      1.58 o
  -2  -4  12        1.62        0.83      1.45 o
  -1  -4  12       14.23       14.05      2.76 o
   0  -4  12        6.72        6.17      1.84 o
   1  -4  12        9.88        9.17      1.82 o
   2  -4  12        7.70        3.56      1.61 o
   3  -4  12        3.54        2.53      0.92 o
   4  -4  12       38.78       42.34      1.57 o
   5  -4  12       14.30       13.57      1.28 o
   6  -4  12        1.33        0.72      1.12 o
   7  -4  12        6.71        8.11      1.40 o
  -5  -3  12        5.17        5.16      1.65 o
  -4  -3  12        2.47        2.31      1.50 o
  -3  -3  12        8.92        7.42      1.49 o
  -2  -3  12        1.16        1.08      1.33 o
  -1  -3  12        0.26        0.82      1.00 o
   0  -3  12        4.30        6.00      1.10 o
   1  -3  12       46.64       32.14      1.71 o
   2  -3  12        7.54        6.91      1.01 o
   3  -3  12       25.21       30.95      1.25 o
   4  -3  12       20.29       21.69      1.28 o
   5  -3  12       10.54       12.43      1.28 o
   6  -3  12        4.14        4.16      1.09 o
   7  -3  12        0.01        0.58      1.10 o
   8  -3  12        0.71        1.31      1.16 o
  -6  -2  12        1.58        2.79      1.45 o
  -5  -2  12       88.53       92.83      2.76 o
  -4  -2  12       40.73       45.21      2.13 o
  -3  -2  12       19.95       17.16      1.67 o
  -2  -2  12        0.18       -0.01      1.35 o
  -1  -2  12        0.00        0.23      0.82 o
   0  -2  12       75.85       70.65      1.87 o
   1  -2  12        5.81        3.14      0.65 o
   2  -2  12        3.09        3.27      0.90 o
   3  -2  12       60.29       65.16      1.33 o
   4  -2  12      120.47      116.52      2.05 o
   5  -2  12       45.57       40.72      1.48 o
   6  -2  12       42.43       39.44      1.50 o
   7  -2  12        3.79        2.74      1.13 o
   8  -2  12        1.77        1.54      1.13 o
   9  -2  12        9.19       12.94      1.69 o
  -7  -1  12        5.73        3.87      1.58 o
  -6  -1  12       62.78       58.65      2.03 o
  -5  -1  12        0.82        0.49      1.25 o
  -4  -1  12       44.86       44.62      1.72 o
  -3  -1  12       47.58       47.88      2.05 o
  -2  -1  12       16.81       15.83      1.54 o
  -1  -1  12        6.08        5.47      0.61 o
   0  -1  12       31.68       31.59      1.12 o
   1  -1  12       68.27       61.29      1.29 o
   2  -1  12        0.99        1.75      0.59 o
   3  -1  12        0.16        1.45      0.67 o
   4  -1  12       14.56       14.63      0.88 o
   5  -1  12       13.38       15.14      1.15 o
   6  -1  12       11.52       11.80      1.17 o
   7  -1  12      176.15      186.40      3.74 o
   8  -1  12       14.58       13.61      2.03 o
   9  -1  12        0.00        2.71      1.96 o
  -7   0  12        1.61        1.29      1.46 o
  -6   0  12        6.21        6.55      1.54 o
  -5   0  12        7.56        6.32      1.23 o
  -4   0  12        3.76        1.61      1.07 o
  -3   0  12       38.25       36.25      1.48 o
  -2   0  12      161.44      164.25      2.34 o
  -1   0  12      115.39      120.25      3.45 o
   0   0  12      105.58      113.13      2.01 o
   1   0  12       11.80       10.38      0.74 o
   2   0  12        5.94        4.87      0.64 o
   3   0  12       37.04       38.80      0.94 o
   4   0  12      111.22      113.54      2.50 o
   5   0  12      170.12      174.54      2.41 o
   6   0  12      130.14      124.06      3.52 o
   7   0  12       11.47       13.60      1.39 o
   8   0  12       10.64       11.66      2.16 o
   9   0  12        6.03        5.95      1.95 o
  -7   1  12        0.29        0.03      1.45 o
  -6   1  12        0.08       -0.01      1.26 o
  -5   1  12        1.52        0.54      1.08 o
  -4   1  12        3.34        2.49      1.02 o
  -3   1  12       82.25       79.45      1.53 o
  -2   1  12        2.98        3.15      0.51 o
  -1   1  12      368.25      363.31      3.00 o
   0   1  12       27.16       23.45      0.97 o
   1   1  12      138.55      142.06      1.59 o
   2   1  12       29.04       24.99      0.74 o
   3   1  12        2.01        1.24      0.37 o
   4   1  12        0.46        1.09      0.62 o
   5   1  12       15.44       14.68      0.86 o
   6   1  12       88.61       95.17      1.74 o
   7   1  12       75.09       81.13      2.61 o
   8   1  12      114.23      124.27      2.96 o
   9   1  12       19.41       21.77      2.42 o
  10   1  12       11.53        8.76      2.25 o
  -7   2  12        3.56        1.32      1.43 o
  -6   2  12        0.09        0.26      1.21 o
  -5   2  12       16.17       14.92      1.42 o
  -4   2  12       25.02       24.51      1.25 o
  -3   2  12       37.03       37.93      1.02 o
  -2   2  12      107.76       94.52      4.33 o
  -1   2  12      422.50      434.96      3.90 o
   0   2  12       36.17       40.23      1.04 o
   1   2  12        3.01        2.71      0.55 o
   2   2  12       38.93       42.08      0.80 o
   3   2  12        2.67        2.49      0.44 o
   4   2  12      159.41      170.91      1.71 o
   5   2  12       79.65       82.66      1.21 o
   6   2  12       68.21       71.28      1.60 o
   7   2  12       34.60       34.67      1.87 o
   8   2  12       16.63       17.37      1.20 o
   9   2  12       34.50       41.63      2.62 o
  10   2  12        3.74        4.06      2.06 o
  -7   3  12        0.31       -0.01      1.14 o
  -6   3  12       10.38        8.52      1.33 o
  -5   3  12       38.07       36.82      1.68 o
  -4   3  12        5.40        6.81      0.90 o
  -3   3  12        0.71        0.62      0.64 o
  -2   3  12       42.54       39.50      0.86 o
  -1   3  12       98.74       97.44      1.99 o
   0   3  12       59.71       51.46      1.29 o
   1   3  12       18.48       21.63      0.95 o
   2   3  12       35.48       31.25      1.60 o
   3   3  12       23.68       24.42      0.73 o
   4   3  12       10.71       12.49      0.79 o
   5   3  12       21.14       20.38      0.80 o
   6   3  12        0.24        0.60      0.55 o
   7   3  12        0.52       -0.01      1.26 o
   8   3  12        6.64        5.11      1.63 o
   9   3  12       14.45       13.52      2.13 o
  10   3  12        0.26        0.81      2.02 o
  -7   4  12        8.90        6.97      1.12 o
  -6   4  12        0.89        0.15      0.91 o
  -5   4  12       12.50       11.76      1.07 o
  -4   4  12       40.96       35.37      1.25 o
  -3   4  12       12.33        9.27      0.83 o
  -2   4  12       28.95       29.97      0.79 o
  -1   4  12       85.93       80.53      1.07 o
   0   4  12      177.66      165.85      1.46 o
   1   4  12       19.53       20.10      1.23 o
   2   4  12       27.53       26.98      0.77 o
   3   4  12        8.15        8.29      0.59 o
   4   4  12       26.32       28.12      0.76 o
   5   4  12        0.20        0.15      0.64 o
   6   4  12      121.81      126.68      3.31 o
   7   4  12       39.72       41.34      2.43 o
   8   4  12       64.51       64.21      2.90 o
   9   4  12        0.64       -0.01      1.80 o
  -7   5  12        0.31        0.33      1.14 o
  -6   5  12        1.56        0.29      1.00 o
  -5   5  12       11.89       10.61      0.98 o
  -4   5  12        1.07        1.87      0.87 o
  -3   5  12       49.06       43.69      1.23 o
  -2   5  12       46.21       44.76      0.85 o
  -1   5  12       71.68       62.01      0.95 o
   0   5  12      129.34      114.58      1.23 o
   1   5  12        0.43        0.50      0.52 o
   2   5  12        1.55        0.56      0.52 o
   3   5  12        3.15        2.60      0.51 o
   4   5  12       16.78       15.67      1.23 o
   5   5  12       23.26       24.63      1.22 o
   6   5  12       13.31        9.28      1.34 o
   7   5  12       32.72       32.65      1.59 o
   8   5  12       41.50       42.92      2.61 o
   9   5  12        1.18        1.82      1.78 o
  -6   6  12        1.24        1.13      1.01 o
  -5   6  12        0.00       -0.01      1.04 o
  -4   6  12        1.55        1.04      0.98 o
  -3   6  12       25.86       22.50      1.22 o
  -2   6  12        9.76       11.13      0.97 o
  -1   6  12      249.57      248.73      2.87 o
   0   6  12        3.62        5.39      0.74 o
   1   6  12       76.90       81.72      1.46 o
   2   6  12        0.20        0.59      0.58 o
   3   6  12        6.93        5.34      0.44 o
   4   6  12        7.98        7.17      1.00 o
   5   6  12        0.06        0.00      0.96 o
   6   6  12        0.62        1.20      1.16 o
   7   6  12        7.97        8.94      1.34 o
   8   6  12        1.15        0.27      1.73 o
   9   6  12        0.36       -0.01      1.90 o
  -6   7  12       22.19       30.82      1.56 o
  -5   7  12        2.92        2.54      1.13 o
  -4   7  12        1.10       -0.01      1.04 o
  -3   7  12        1.37        2.01      0.95 o
  -2   7  12       15.60       14.82      1.10 o
  -1   7  12       21.15       19.40      0.99 o
   0   7  12        0.33        0.62      0.68 o
   1   7  12        1.24        1.09      0.84 o
   2   7  12       78.97       75.61      1.32 o
   3   7  12       10.58       11.10      0.72 o
   4   7  12        0.76        0.65      0.93 o
   5   7  12        0.58        0.07      0.96 o
   6   7  12        4.24        1.97      1.15 o
   7   7  12       28.32       24.26      1.61 o
   8   7  12        0.33        0.08      1.72 o
  -5   8  12        0.02        0.50      1.12 o
  -4   8  12       12.39       12.81      1.19 o
  -3   8  12        0.06        0.53      0.89 o
  -2   8  12        2.92        2.29      0.82 o
  -1   8  12        2.67        3.14      0.84 o
   0   8  12       13.60       12.95      1.25 o
   1   8  12        9.83       11.27      1.24 o
   2   8  12      142.13      146.49      2.66 o
   3   8  12       15.47       13.17      1.14 o
   4   8  12       14.99       18.77      1.23 o
   5   8  12        0.62       -0.01      1.05 o
   6   8  12        0.01       -0.01      1.15 o
   7   8  12        0.06        0.56      1.66 o
  -4   9  12        0.56        0.75      1.08 o
  -3   9  12        2.73        2.33      1.20 o
  -2   9  12       32.51       30.80      1.56 o
  -1   9  12       63.24       62.06      2.00 o
   0   9  12        9.70        7.96      1.60 o
   1   9  12        1.51        1.34      1.55 o
   2   9  12       19.78       22.65      1.38 o
   3   9  12        1.63        0.76      1.20 o
   4   9  12        5.31        3.18      1.27 o
   5   9  12        1.72        2.45      1.38 o
   6   9  12        2.19        3.02      1.74 o
  -2  10  12       13.73       13.75      1.39 o
  -1  10  12        0.67        0.25      1.29 o
   0  10  12        8.23       10.69      1.43 o
   1  10  12        3.47        3.32      1.70 o
   2  10  12        8.34        7.79      2.11 o
   3  10  12        2.72        2.32      1.97 o
   4  10  12       13.72       13.51      1.61 o
   0  -6  13        3.52        5.43      2.51 o
   1  -6  13        2.53        0.79      2.01 o
   2  -6  13        2.09        2.35      1.48 o
   3  -6  13        2.20        2.54      1.34 o
  -2  -5  13        4.23        4.16      1.65 o
  -1  -5  13        6.92        6.32      1.64 o
   0  -5  13       21.04       17.79      2.16 o
   1  -5  13        0.18        1.17      1.86 o
   2  -5  13        5.65        5.35      1.45 o
   3  -5  13        3.84        5.21      1.25 o
   4  -5  13        0.04        0.71      1.44 o
   5  -5  13        0.56        0.15      1.43 o
  -4  -4  13        0.13        0.22      1.57 o
  -3  -4  13        1.82        1.07      1.53 o
  -2  -4  13        8.25        7.84      1.62 o
  -1  -4  13        0.03        0.92      1.55 o
   0  -4  13       13.30       15.95      2.07 o
   1  -4  13        0.16        0.62      1.80 o
   2  -4  13        8.67        8.29      1.81 o
   3  -4  13        0.06        0.00      0.92 o
   4  -4  13        6.55        6.24      1.12 o
   5  -4  13        1.11        1.33      1.15 o
   6  -4  13        0.13        0.06      1.15 o
   7  -4  13        0.01       -0.01      1.23 o
  -5  -3  13        2.68        3.90      1.61 o
  -4  -3  13        0.61        0.73      1.57 o
  -3  -3  13        0.21       -0.01      1.41 o
  -2  -3  13        2.84        1.02      1.40 o
  -1  -3  13        8.33        9.41      1.29 o
   0  -3  13       11.38       11.49      1.20 o
   1  -3  13        0.07        0.00      0.98 o
   2  -3  13        0.25        0.91      0.86 o
   3  -3  13       22.83       22.01      1.27 o
   4  -3  13       34.12       33.70      1.43 o
   5  -3  13        0.84        1.19      1.02 o
   6  -3  13       10.79        8.81      1.19 o
   7  -3  13        1.16        1.55      1.10 o
   8  -3  13        2.27        3.22      1.24 o
  -5  -2  13        0.83        1.12      1.69 o
  -4  -2  13        0.02        0.59      1.64 o
  -3  -2  13        1.71        2.52      1.49 o
  -2  -2  13        1.68        1.16      1.33 o
  -1  -2  13       51.27       45.88      1.76 o
   0  -2  13       26.28       21.31      1.08 o
   1  -2  13       31.11       21.45      0.95 o
   2  -2  13      128.44      118.94      2.09 o
   3  -2  13      203.56      180.36      2.03 o
   4  -2  13       71.99       78.05      1.78 o
   5  -2  13        5.11        4.80      1.05 o
   6  -2  13        0.95        1.93      1.07 o
   7  -2  13        2.42        2.53      1.06 o
   8  -2  13        0.23        0.67      1.15 o
  -6  -1  13        1.07        1.07      1.32 o
  -5  -1  13       15.63       16.28      1.52 o
  -4  -1  13       42.15       45.30      2.11 o
  -3  -1  13        3.83        4.28      1.33 o
  -2  -1  13        0.00       -0.01      1.30 o
  -1  -1  13       13.70       16.35      1.80 o
   0  -1  13        1.37        2.00      0.83 o
   1  -1  13        5.21        3.45      0.81 o
   2  -1  13        7.88        5.61      0.72 o
   3  -1  13      163.83      165.61      1.82 o
   4  -1  13       44.51       46.89      1.52 o
   5  -1  13        1.28        1.24      0.94 o
   6  -1  13        8.52        8.70      1.13 o
   7  -1  13        0.01        1.71      1.13 o
   8  -1  13       31.86       33.78      2.17 o
   9  -1  13        2.18        4.37      1.94 o
  -6   0  13        1.78        1.16      1.51 o
  -5   0  13        5.84        3.90      1.27 o
  -4   0  13       16.83       17.02      1.35 o
  -3   0  13        3.02        4.01      1.40 o
  -2   0  13       21.22       20.44      1.58 o
  -1   0  13        0.49        0.54      1.13 o
   0   0  13       82.28       84.18      1.71 o
   1   0  13        2.04        2.05      0.69 o
   2   0  13       26.80       27.25      0.94 o
   3   0  13       47.94       43.43      1.13 o
   4   0  13       41.34       42.66      1.11 o
   5   0  13       36.24       33.71      1.27 o
   6   0  13        4.95        4.06      1.25 o
   7   0  13       63.00       71.41      2.14 o
   8   0  13       40.38       42.83      2.74 o
   9   0  13        8.22        6.25      1.97 o
  -6   1  13        0.59        0.05      1.45 o
  -5   1  13        0.25        0.08      1.14 o
  -4   1  13        7.64        7.52      1.15 o
  -3   1  13        0.77        0.95      1.01 o
  -2   1  13        3.64        3.88      1.30 o
  -1   1  13      105.47      110.66      3.15 o
   0   1  13       77.57       79.70      1.92 o
   1   1  13       44.56       46.74      1.13 o
   2   1  13       57.14       57.27      1.14 o
   3   1  13       14.89       12.74      0.78 o
   4   1  13      102.11       99.75      1.36 o
   5   1  13      123.00      125.21      2.03 o
   6   1  13        5.07        5.24      1.21 o
   7   1  13        0.53        0.92      1.12 o
   8   1  13        2.00        2.53      1.72 o
   9   1  13        0.76        1.29      1.55 o
  -6   2  13        0.41        0.24      1.43 o
  -5   2  13       11.83       11.43      1.48 o
  -4   2  13        0.41        0.97      0.97 o
  -3   2  13       16.85       16.40      0.77 o
  -2   2  13      124.74      115.88      1.97 o
  -1   2  13      199.80      204.68      2.40 o
   0   2  13        4.34        3.82      0.73 o
   1   2  13      129.21      117.65      1.49 o
   2   2  13        0.70        0.29      0.52 o
   3   2  13      105.52       93.04      3.53 o
   4   2  13       10.17        7.87      0.56 o
   5   2  13        3.78        4.39      0.95 o
   6   2  13        1.98        2.01      1.02 o
   7   2  13        9.60       10.52      1.56 o
   8   2  13       28.48       31.75      2.03 o
   9   2  13       15.02       17.87      1.90 o
  -6   3  13        0.09        0.22      1.29 o
  -5   3  13       52.15       54.01      1.57 o
  -4   3  13       21.06       21.84      1.10 o
  -3   3  13        0.12        0.63      0.64 o
  -2   3  13       14.16       10.84      0.86 o
  -1   3  13       25.99       25.10      1.34 o
   0   3  13       43.75       35.41      1.56 o
   1   3  13      151.80      154.41      2.04 o
   2   3  13        0.25        0.00      0.78 o
   3   3  13        7.66        8.31      0.57 o
   4   3  13        0.01        0.01      0.79 o
   5   3  13        0.89        0.73      0.70 o
   6   3  13        3.69        3.10      0.67 o
   7   3  13        5.21        5.23      1.39 o
   8   3  13       13.26       17.50      2.21 o
   9   3  13        0.19        0.94      2.02 o
  -6   4  13        4.50        2.82      1.12 o
  -5   4  13        2.18        2.79      1.08 o
  -4   4  13       63.31       68.46      1.56 o
  -3   4  13        0.00        0.00      0.62 o
  -2   4  13       92.62       88.75      1.27 o
  -1   4  13        0.18        1.04      0.62 o
   0   4  13       40.97       42.91      1.29 o
   1   4  13       16.90       17.55      1.00 o
   2   4  13        2.42        2.31      0.46 o
   3   4  13        8.88        8.58      0.64 o
   4   4  13        0.52        0.24      0.54 o
   5   4  13      128.02      119.04      5.73 o
   6   4  13       41.92       41.60      1.87 o
   7   4  13        8.69        9.74      1.93 o
   8   4  13        0.00        1.03      1.76 o
   9   4  13        0.02        0.62      1.97 o
  -6   5  13        0.21       -0.01      1.38 o
  -5   5  13       11.69       11.38      1.00 o
  -4   5  13        0.06        0.09      0.89 o
  -3   5  13        6.50        4.07      0.92 o
  -2   5  13        0.00        0.00      0.46 o
  -1   5  13       79.27       70.07      0.95 o
   0   5  13        0.04        0.67      0.52 o
   1   5  13       28.71       28.88      1.08 o
   2   5  13       16.99       18.61      0.75 o
   3   5  13        4.63        3.69      0.67 o
   4   5  13        9.20        9.35      0.76 o
   5   5  13        6.91        5.11      1.20 o
   6   5  13       24.48       25.10      1.60 o
   7   5  13       84.72       90.77      2.31 o
   8   5  13       33.13       37.86      2.57 o
   9   5  13        0.09       -0.01      1.96 o
  -6   6  13        0.49       -0.01      1.28 o
  -5   6  13        0.11        0.00      0.98 o
  -4   6  13        5.55        4.11      0.94 o
  -3   6  13        8.24        6.96      0.93 o
  -2   6  13      105.58      104.13      2.33 o
  -1   6  13       40.00       35.74      1.64 o
   0   6  13      194.82      193.94      6.47 o
   1   6  13        7.41        6.61      1.03 o
   2   6  13       31.72       32.98      1.14 o
   3   6  13        9.83        8.94      0.72 o
   4   6  13        1.43        0.00      0.95 o
   5   6  13        3.12        4.06      1.03 o
   6   6  13       20.98       23.07      1.57 o
   7   6  13       32.40       34.68      1.75 o
   8   6  13        0.08       -0.01      1.85 o
  -5   7  13        2.62        2.42      1.15 o
  -4   7  13        1.93        1.10      1.02 o
  -3   7  13        3.26        2.55      1.00 o
  -2   7  13        0.33        0.76      0.85 o
  -1   7  13       13.49       11.71      0.92 o
   0   7  13       12.39       15.89      1.34 o
   1   7  13       28.03       28.14      1.18 o
   2   7  13       28.71       26.08      1.12 o
   3   7  13       23.43       22.32      1.14 o
   4   7  13        2.00        2.05      0.99 o
   5   7  13        5.86        5.22      1.09 o
   6   7  13        7.84        5.68      1.31 o
   7   7  13        0.28        0.15      1.29 o
   8   7  13        2.54        1.95      1.89 o
  -4   8  13        4.52        6.22      1.21 o
  -3   8  13        4.95        5.20      1.38 o
  -2   8  13        9.97        8.56      1.29 o
  -1   8  13        2.28        2.81      1.42 o
   0   8  13        3.30        2.71      1.43 o
   1   8  13        5.84        5.37      0.99 o
   2   8  13        3.02        2.96      0.80 o
   3   8  13        4.25        6.56      1.11 o
   4   8  13       13.65       13.18      1.21 o
   5   8  13        3.44        1.98      1.07 o
   6   8  13        1.38        1.34      1.22 o
   7   8  13        2.00       -0.01      1.67 o
  -3   9  13        0.16       -0.01      1.42 o
  -2   9  13        0.05       -0.01      1.32 o
  -1   9  13        1.30        1.33      1.48 o
   0   9  13        2.87        4.41      1.60 o
   1   9  13        4.33        6.08      1.61 o
   2   9  13       16.37       14.74      1.27 o
   3   9  13       28.10       29.28      1.71 o
   4   9  13        0.78        0.41      1.28 o
   5   9  13       21.04       23.67      2.08 o
  -1  10  13        1.41        0.96      1.76 o
   0  10  13       83.65       95.33      2.99 o
   1  10  13        0.70        2.03      1.57 o
   2  10  13        2.04        1.92      1.92 o
   3  10  13        0.05        0.12      1.92 o
  -1  -5  14        3.52        1.86      1.68 o
   0  -5  14        1.19        1.55      1.98 o
   1  -5  14        3.95        4.77      2.04 o
   2  -5  14       13.74       15.96      1.57 o
   3  -5  14        0.25        1.21      1.31 o
   4  -5  14        1.14        5.08      1.56 o
  -2  -4  14        5.36        7.43      1.78 o
  -1  -4  14        5.79        5.21      1.65 o
   0  -4  14        5.61        5.90      2.05 o
   1  -4  14        2.90        2.11      1.75 o
   2  -4  14        0.73       -0.01      1.48 o
   3  -4  14        0.17        0.43      1.26 o
   4  -4  14        0.03        2.59      1.52 o
   5  -4  14        1.78        2.83      1.40 o
   6  -4  14        0.00        0.04      1.49 o
  -4  -3  14        0.51        0.86      1.66 o
  -3  -3  14        3.82        3.07      1.66 o
  -2  -3  14        5.48        5.73      1.59 o
  -1  -3  14        0.34        1.95      1.82 o
   0  -3  14       28.71       26.57      2.24 o
   1  -3  14        6.17        7.86      1.89 o
   2  -3  14        1.17        0.78      1.34 o
   3  -3  14        9.41        8.71      1.50 o
   4  -3  14       19.63       17.51      1.72 o
   5  -3  14        1.18        0.73      1.37 o
   6  -3  14        0.58        0.90      1.41 o
   7  -3  14        4.74        5.13      1.57 o
  -4  -2  14        8.19        9.10      1.69 o
  -3  -2  14        2.86        2.16      1.50 o
  -2  -2  14        2.48        2.71      1.45 o
  -1  -2  14        0.97        0.54      1.14 o
   0  -2  14        0.02        0.48      0.81 o
   1  -2  14        5.23        5.73      0.79 o
   2  -2  14        0.74        1.75      1.04 o
   3  -2  14        1.57        4.28      1.12 o
   4  -2  14        0.62        2.57      1.43 o
   5  -2  14        9.46        9.17      1.47 o
   6  -2  14        0.09        0.32      1.34 o
   7  -2  14        0.07        1.60      1.36 o
   8  -2  14        1.44        1.04      1.70 o
  -5  -1  14        7.46        9.89      1.76 o
  -4  -1  14        0.03        1.76      1.38 o
  -3  -1  14        0.35        0.10      1.40 o
  -2  -1  14        1.75        2.73      1.32 o
  -1  -1  14        0.13        1.03      1.19 o
   0  -1  14        7.19        5.20      0.94 o
   1  -1  14       17.00       12.10      1.00 o
   2  -1  14       29.40       35.21      1.09 o
   3  -1  14       41.95       41.97      1.58 o
   4  -1  14       80.90       83.08      1.94 o
   5  -1  14       14.73       12.29      1.61 o
   6  -1  14        0.57        0.60      1.00 o
   7  -1  14        0.82        0.40      1.29 o
   8  -1  14        0.37        2.22      1.32 o
  -5   0  14       14.03       13.21      1.47 o
  -4   0  14        8.13       10.16      1.65 o
  -3   0  14        4.73        3.28      1.32 o
  -2   0  14        0.04        0.69      1.32 o
  -1   0  14       26.14       29.40      1.39 o
   0   0  14        4.24        3.90      0.96 o
   1   0  14       52.84       48.72      1.28 o
   2   0  14       79.89       74.93      2.19 o
   3   0  14       62.91       55.59      1.67 o
   4   0  14       38.30       35.59      1.49 o
   5   0  14        8.64        8.79      0.99 o
   6   0  14        7.69        8.71      1.05 o
   7   0  14       27.31       28.09      1.70 o
   8   0  14       12.42       14.83      2.07 o
  -6   1  14        7.70        9.42      1.74 o
  -5   1  14        1.15       -0.01      1.18 o
  -4   1  14        0.30       -0.01      1.14 o
  -3   1  14       31.19       31.03      1.55 o
  -2   1  14      106.04      108.31      2.51 o
  -1   1  14      122.62      128.08      2.56 o
   0   1  14       53.80       57.85      1.35 o
   1   1  14        0.14        0.50      0.71 o
   2   1  14       41.67       40.95      1.08 o
   3   1  14        0.40        0.00      0.80 o
   4   1  14       56.73       56.43      2.09 o
   5   1  14       26.85       25.41      1.45 o
   6   1  14        9.73        9.96      1.34 o
   7   1  14        8.53        7.32      1.31 o
   8   1  14       12.11       16.65      3.16 o
   9   1  14       32.20       37.22      2.73 o
  -6   2  14        0.88        0.14      1.45 o
  -5   2  14       11.76       12.43      1.54 o
  -4   2  14       10.07        9.35      1.19 o
  -3   2  14        0.63        0.33      0.95 o
  -2   2  14        8.02        9.62      0.98 o
  -1   2  14       48.66       50.15      1.82 o
   0   2  14        6.65        6.54      0.83 o
   1   2  14      140.47      139.26      1.69 o
   2   2  14       10.36       12.73      0.76 o
   3   2  14        0.99        0.83      0.79 o
   4   2  14        2.89        1.83      0.95 o
   5   2  14       42.05       40.45      1.41 o
   6   2  14       53.05       54.02      1.70 o
   7   2  14       20.43       23.37      2.29 o
   8   2  14       23.44       24.66      1.91 o
   9   2  14        0.01        0.59      1.67 o
  -6   3  14        1.40        2.50      1.44 o
  -5   3  14        3.10        4.39      1.41 o
  -4   3  14        0.45        0.53      0.98 o
  -3   3  14       14.78       15.69      1.12 o
  -2   3  14        0.81        1.43      0.82 o
  -1   3  14      161.54      158.35      2.29 o
   0   3  14      133.00      133.44      2.11 o
   1   3  14      177.31      177.23      2.34 o
   2   3  14        0.37        0.44      0.86 o
   3   3  14        3.91        3.69      0.84 o
   4   3  14       83.80       84.43      1.68 o
   5   3  14        4.05        3.63      0.86 o
   6   3  14        3.96        4.08      1.62 o
   7   3  14        7.84        6.23      1.45 o
   8   3  14        1.23        1.42      1.51 o
   9   3  14        0.78        4.11      2.02 o
  -6   4  14        1.55        3.55      1.23 o
  -5   4  14        5.50        6.03      1.33 o
  -4   4  14        5.49        8.75      1.32 o
  -3   4  14        0.34        0.00      0.78 o
  -2   4  14        0.50        0.00      0.66 o
  -1   4  14        1.98        1.55      0.66 o
   0   4  14       42.24       45.95      1.65 o
   1   4  14       15.06       16.43      1.08 o
   2   4  14        0.02        0.00      0.83 o
   3   4  14       93.96       95.59      1.57 o
   4   4  14       68.10       69.89      2.00 o
   5   4  14       13.32       14.70      1.28 o
   6   4  14       47.07       45.59      2.09 o
   7   4  14        4.98        5.81      1.90 o
   8   4  14        4.36        6.00      2.00 o
   9   4  14        7.05        9.90      2.27 o
  -5   5  14        1.79        1.28      1.19 o
  -4   5  14        3.60        3.26      1.30 o
  -3   5  14       43.41       50.53      2.67 o
  -2   5  14        4.28        5.38      1.16 o
  -1   5  14        1.61        1.35      0.57 o
   0   5  14      161.68      154.13      2.94 o
   1   5  14       29.17       32.21      1.22 o
   2   5  14       20.09       17.44      0.94 o
   3   5  14        1.50        1.09      0.77 o
   4   5  14        3.11        2.71      0.67 o
   5   5  14        0.22        0.39      1.06 o
   6   5  14        9.28        9.48      1.62 o
   7   5  14       40.28       43.07      1.95 o
   8   5  14        2.37        1.55      1.90 o
  -5   6  14        0.10       -0.01      1.22 o
  -4   6  14        0.60        0.78      1.08 o
  -3   6  14        9.77        9.30      1.17 o
  -2   6  14        9.34        7.41      0.89 o
  -1   6  14        5.34        4.62      0.86 o
   0   6  14        1.14        2.51      1.16 o
   1   6  14       11.70        9.38      1.28 o
   2   6  14       17.91       20.73      1.11 o
   3   6  14        4.08        4.95      0.81 o
   4   6  14        0.31        0.82      1.03 o
   5   6  14       23.43       21.37      1.50 o
   6   6  14       43.74       42.46      1.68 o
   7   6  14       18.06       19.23      1.63 o
   8   6  14        1.29        1.51      1.88 o
  -4   7  14        0.10        0.20      1.18 o
  -3   7  14        1.08        1.67      1.43 o
  -2   7  14       15.23       14.90      1.18 o
  -1   7  14        9.13       12.54      1.40 o
   0   7  14      135.96      142.03      2.53 o
   1   7  14       10.05        9.59      1.07 o
   2   7  14        0.62        0.35      0.89 o
   3   7  14       11.17       10.31      1.24 o
   4   7  14        9.18        7.62      1.14 o
   5   7  14        2.56        1.61      1.06 o
   6   7  14        1.76        1.04      1.29 o
   7   7  14        8.31        7.12      1.44 o
  -3   8  14        0.92       -0.01      1.35 o
  -2   8  14        0.86       -0.01      1.29 o
  -1   8  14       21.77       18.54      1.49 o
   0   8  14        4.74        4.95      1.23 o
   1   8  14        9.25       10.43      1.12 o
   2   8  14       12.11       12.58      1.31 o
   3   8  14       22.06       23.21      1.35 o
   4   8  14        0.29       -0.01      1.05 o
   5   8  14       10.22       10.02      1.22 o
   6   8  14        0.61        0.69      1.34 o
  -2   9  14        0.09       -0.01      1.63 o
  -1   9  14        0.41        0.40      1.61 o
   0   9  14       12.79       15.27      1.44 o
   1   9  14       28.08       33.53      2.08 o
   2   9  14        3.02        3.50      1.63 o
   3   9  14       16.28       18.18      1.64 o
   4   9  14        3.39        1.10      1.38 o
   5   9  14        0.69        2.03      1.46 o
   1  10  14        1.65        1.69      1.60 o
  -1  -4  15        0.82        2.83      1.72 o
   0  -4  15        7.34        5.92      2.00 o
   1  -4  15        0.53        1.10      1.78 o
   2  -4  15       10.93       11.23      1.66 o
   3  -4  15        6.74       10.05      1.62 o
   4  -4  15        7.21        7.68      1.61 o
  -2  -3  15        0.36        0.35      1.60 o
  -1  -3  15       20.64       19.55      1.76 o
   0  -3  15       12.61       13.14      2.15 o
   1  -3  15        3.47        3.52      1.75 o
   2  -3  15        3.09        3.18      1.38 o
   3  -3  15        0.65        0.21      1.47 o
   4  -3  15        1.68        2.79      1.41 o
   5  -3  15        0.36        0.15      1.51 o
   6  -3  15        0.08       -0.01      1.50 o
  -3  -2  15        2.80        3.53      1.60 o
  -2  -2  15        2.59        1.84      1.16 o
  -1  -2  15        0.62        2.20      1.23 o
   0  -2  15        2.23        3.02      1.21 o
   1  -2  15        8.54       12.77      1.39 o
   2  -2  15        0.17        0.02      1.13 o
   3  -2  15       19.32       21.39      1.36 o
   4  -2  15        3.92        4.44      1.49 o
   5  -2  15        0.19       -0.01      1.37 o
   6  -2  15        1.07        1.14      1.43 o
   7  -2  15        1.95        3.17      1.49 o
  -4  -1  15       20.60       24.11      2.07 o
  -3  -1  15        0.97        3.12      1.43 o
  -2  -1  15        1.04        0.10      1.39 o
  -1  -1  15        4.67        5.34      1.07 o
   0  -1  15        2.55        1.95      0.93 o
   1  -1  15       12.17        9.80      0.98 o
   2  -1  15       27.85       29.20      1.80 o
   3  -1  15       14.38       14.96      1.28 o
   4  -1  15       20.24       22.28      1.44 o
   5  -1  15        0.98       -0.01      1.45 o
   6  -1  15        2.69        3.06      1.25 o
   7  -1  15        0.68        0.76      1.40 o
  -5   0  15        0.84        1.45      1.68 o
  -4   0  15        0.61        1.55      1.54 o
  -3   0  15        0.15        0.17      1.43 o
  -2   0  15        0.53        0.19      1.39 o
  -1   0  15        0.89        0.53      0.97 o
   0   0  15       10.63       10.81      1.08 o
   1   0  15       30.40       30.33      1.16 o
   2   0  15      100.53      104.11      1.88 o
   3   0  15        0.01        0.48      1.15 o
   4   0  15       28.24       34.23      1.53 o
   5   0  15       39.41       36.56      1.92 o
   6   0  15       14.19       15.49      1.55 o
   7   0  15        9.38        9.77      1.47 o
   8   0  15        1.10       -0.01      2.01 o
  -5   1  15        3.24        1.78      1.36 o
  -4   1  15       20.23       22.53      1.52 o
  -3   1  15       11.38       12.83      1.54 o
  -2   1  15        0.30        0.44      1.37 o
  -1   1  15        1.73        1.56      1.04 o
   0   1  15        1.40        1.87      1.02 o
   1   1  15        5.34        4.17      0.95 o
   2   1  15        8.26        8.45      1.04 o
   3   1  15        9.62       11.49      1.08 o
   4   1  15       27.69       27.39      1.44 o
   5   1  15        0.92       -0.01      1.16 o
   6   1  15        6.58        6.53      1.27 o
   7   1  15       12.16       11.68      2.07 o
   8   1  15        5.48        4.99      1.96 o
  -5   2  15        3.93        2.39      1.45 o
  -4   2  15        7.82        9.38      1.23 o
  -3   2  15       14.12       18.28      1.28 o
  -2   2  15       15.49       15.39      1.26 o
  -1   2  15       17.47       19.47      1.35 o
   0   2  15       43.37       43.96      1.51 o
   1   2  15       65.92       65.45      1.67 o
   2   2  15       71.37       71.10      1.67 o
   3   2  15        0.20        0.30      0.86 o
   4   2  15        0.03        0.10      1.00 o
   5   2  15       32.65       32.68      1.38 o
   6   2  15        3.79        3.07      2.15 o
   7   2  15       44.84       53.78      2.77 o
   8   2  15        0.23        2.25      2.00 o
  -5   3  15        0.38        1.14      1.44 o
  -4   3  15        0.98        2.01      1.33 o
  -3   3  15        0.18        0.29      0.90 o
  -2   3  15        0.26        0.39      0.81 o
  -1   3  15        0.10        1.31      0.85 o
   0   3  15       10.53        8.84      1.08 o
   1   3  15       77.87       77.41      1.76 o
   2   3  15        2.23        2.01      0.97 o
   3   3  15      104.31      105.13      1.76 o
   4   3  15        0.44        1.26      0.99 o
   5   3  15        0.22        0.06      0.92 o
   6   3  15        0.06       -0.01      1.70 o
   7   3  15        0.42        1.12      1.79 o
   8   3  15       15.61       21.21      1.91 o
  -5   4  15        0.56        3.97      1.37 o
  -4   4  15        1.14        0.77      1.17 o
  -3   4  15        0.05       -0.01      1.14 o
  -2   4  15        0.42        0.18      0.70 o
  -1   4  15       13.22       14.56      0.95 o
   0   4  15        0.46        0.63      0.96 o
   1   4  15      166.48      173.85      2.36 o
   2   4  15       41.39       42.86      1.43 o
   3   4  15       58.82       56.33      1.40 o
   4   4  15       31.81       31.55      1.62 o
   5   4  15        1.77        0.78      1.32 o
   6   4  15        3.09        4.76      1.51 o
   7   4  15        0.37        0.54      1.46 o
   8   4  15        0.90        0.94      1.87 o
  -5   5  15        6.27        4.90      1.30 o
  -4   5  15        5.28        6.63      1.43 o
  -3   5  15       28.83       31.55      1.76 o
  -2   5  15        0.01        0.61      1.14 o
  -1   5  15      101.03       96.10      2.74 o
   0   5  15       37.21       29.80      1.29 o
   1   5  15       19.24       22.87      1.25 o
   2   5  15       20.90       20.80      1.09 o
   3   5  15        0.65        0.28      0.82 o
   4   5  15        3.06        2.60      1.28 o
   5   5  15       11.83       10.98      1.49 o
   6   5  15        0.00        0.19      1.53 o
   7   5  15       33.54       37.95      1.91 o
   8   5  15       17.34       17.30      2.47 o
  -4   6  15        3.56        5.02      1.28 o
  -3   6  15        0.98        2.16      1.49 o
  -2   6  15      102.24      107.49      2.42 o
  -1   6  15        0.08        2.60      1.48 o
   0   6  15        1.24       -0.01      1.26 o
   1   6  15        0.31        0.33      1.26 o
   2   6  15       54.15       54.55      1.39 o
   3   6  15        8.66        9.41      1.46 o
   4   6  15        0.05        0.04      1.30 o
   5   6  15        9.40        8.03      1.29 o
   6   6  15        2.42        2.93      1.28 o
   7   6  15       16.86       22.90      1.77 o
  -3   7  15        0.97        1.88      1.62 o
  -2   7  15        0.32        0.67      1.31 o
  -1   7  15        0.37        1.15      1.21 o
   0   7  15        1.38        2.73      1.21 o
   1   7  15       27.03       31.01      1.37 o
   2   7  15        1.25        1.85      0.96 o
   3   7  15        0.01        0.85      1.19 o
   4   7  15        2.34        3.57      1.13 o
   5   7  15        0.46       -0.01      1.13 o
   6   7  15        2.59        2.26      1.19 o
  -2   8  15        1.85        0.65      1.33 o
  -1   8  15        0.19        0.56      1.25 o
   0   8  15       18.41       21.75      1.51 o
   1   8  15       13.95       15.90      1.23 o
   2   8  15       13.31       13.97      1.42 o
   3   8  15        0.29        0.42      1.37 o
   4   8  15        0.06        0.96      1.14 o
   5   8  15        1.72        1.48      1.18 o
  -1   9  15        4.62        5.86      1.45 o
   0   9  15        0.02       -0.01      1.60 o
   1   9  15        4.10        5.93      1.76 o
   2   9  15       20.05       18.14      1.83 o
   3   9  15        1.19       -0.01      2.09 o
   4   9  15        2.73        2.11      1.36 o
  -1  -3  16        1.12        3.90      1.65 o
   0  -3  16        0.00       -0.01      2.11 o
   1  -3  16        1.73        1.97      1.93 o
   2  -3  16        0.16        0.41      1.55 o
   3  -3  16        0.13        1.60      1.57 o
   4  -3  16        2.26        0.22      1.62 o
  -2  -2  16        1.53        0.58      1.54 o
  -1  -2  16        5.38        5.76      1.73 o
   0  -2  16        9.09       14.29      2.08 o
   1  -2  16        3.17        3.30      1.90 o
   2  -2  16        0.00        0.66      1.46 o
   3  -2  16       25.32       25.19      1.89 o
   4  -2  16        4.34        3.79      1.42 o
   5  -2  16        0.39       -0.01      1.46 o
   6  -2  16        0.15        0.92      1.51 o
  -3  -1  16        0.62        0.48      1.64 o
  -2  -1  16        0.00        0.01      1.22 o
  -1  -1  16        1.18        0.57      1.04 o
   0  -1  16        0.25        0.75      1.22 o
   1  -1  16        2.11        3.79      1.13 o
   2  -1  16       40.41       37.85      1.88 o
   3  -1  16       45.17       42.48      2.75 o
   4  -1  16       12.82       13.73      1.37 o
   5  -1  16        1.30        1.46      1.50 o
   6  -1  16        0.24        0.51      1.40 o
  -4   0  16       33.69       36.65      2.19 o
  -3   0  16        3.96        4.38      1.60 o
  -2   0  16        0.01       -0.01      1.48 o
  -1   0  16        4.62        2.92      1.06 o
   0   0  16        1.25        1.87      1.03 o
   1   0  16        3.98        3.94      0.93 o
   2   0  16       24.03       24.07      1.29 o
   3   0  16        0.82        0.24      1.22 o
   4   0  16       40.58       43.39      1.70 o
   5   0  16        0.13       -0.01      1.39 o
   6   0  16        1.15        0.85      1.33 o
   7   0  16        0.09        0.03      1.85 o
  -4   1  16       18.04       20.91      1.87 o
  -3   1  16        6.40        7.36      1.55 o
  -2   1  16        1.29        2.37      1.14 o
  -1   1  16        0.00       -0.01      1.07 o
   0   1  16        1.04        0.50      0.92 o
   1   1  16        0.53        0.00      0.93 o
   2   1  16        1.67        2.30      0.99 o
   3   1  16       93.07       91.97      2.67 o
   4   1  16      108.09      113.14      2.27 o
   5   1  16        4.91        4.54      1.18 o
   6   1  16       10.89       11.72      1.53 o
   7   1  16        3.34        1.24      1.86 o
  -4   2  16        0.09        0.23      1.23 o
  -3   2  16        9.51        8.06      1.28 o
  -2   2  16        0.52        0.65      1.11 o
  -1   2  16       20.65       19.73      1.41 o
   0   2  16        3.59        3.15      1.04 o
   1   2  16        8.76       11.47      1.13 o
   2   2  16        0.92        0.95      0.97 o
   3   2  16        4.12        4.61      0.95 o
   4   2  16       29.04       32.18      1.49 o
   5   2  16        3.40        4.72      1.12 o
   6   2  16       46.77       53.57      4.09 o
   7   2  16        0.93        0.90      1.87 o
   8   2  16        0.57        0.92      2.10 o
  -4   3  16        2.04        1.69      1.39 o
  -3   3  16        3.45        5.40      1.22 o
  -2   3  16       10.90        9.04      1.17 o
  -1   3  16        0.40        0.45      0.87 o
   0   3  16        4.37        5.55      1.10 o
   1   3  16       53.92       58.23      1.65 o
   2   3  16        0.70        2.03      0.96 o
   3   3  16       54.73       60.15      1.51 o
   4   3  16       66.20       66.84      1.76 o
   5   3  16        8.42        9.58      1.48 o
   6   3  16        3.15        4.27      1.47 o
   7   3  16        1.69        2.40      1.73 o
   8   3  16        3.98        7.22      2.16 o
  -4   4  16        4.58        5.60      1.25 o
  -3   4  16       13.92       18.29      1.62 o
  -2   4  16        0.15       -0.01      1.19 o
  -1   4  16        1.03        0.93      0.81 o
   0   4  16        4.07        3.20      1.00 o
   1   4  16        2.24        2.32      1.01 o
   2   4  16        0.37        1.41      0.97 o
   3   4  16       22.06       23.29      1.16 o
   4   4  16       12.81       10.17      1.48 o
   5   4  16       12.06       11.37      1.56 o
   6   4  16        2.93        4.03      1.47 o
   7   4  16        0.02       -0.01      1.75 o
  -4   5  16        0.27        0.83      2.03 o
  -3   5  16        0.14        0.29      1.82 o
  -2   5  16        4.28        4.14      1.53 o
  -1   5  16        0.64        1.95      1.48 o
   0   5  16        2.04        0.82      1.62 o
   1   5  16       28.98       27.42      1.33 o
   2   5  16        4.84        5.46      0.96 o
   3   5  16       61.22       64.39      2.94 o
   4   5  16       20.16       19.71      1.62 o
   5   5  16        5.87        6.36      1.41 o
   6   5  16       18.42       21.39      2.24 o
   7   5  16       13.00       13.85      2.24 o
  -3   6  16        0.93        1.49      1.47 o
  -2   6  16        0.96        2.79      1.36 o
  -1   6  16       95.58      100.49      2.73 o
   0   6  16        0.29       -0.01      1.40 o
   1   6  16       26.00       22.39      1.70 o
   2   6  16       36.35       38.19      1.59 o
   3   6  16       28.75       29.54      1.89 o
   4   6  16        1.55        1.68      1.79 o
   5   6  16        9.60        8.99      1.54 o
   6   6  16       28.77       31.98      1.69 o
  -2   7  16       66.57       69.05      2.24 o
  -1   7  16       25.80       28.78      1.77 o
   0   7  16       83.55       83.55      3.00 o
   1   7  16        0.01       -0.01      1.05 o
   2   7  16       52.53       61.67      2.09 o
   3   7  16        0.97        2.09      1.29 o
   4   7  16       28.10       33.04      1.98 o
   5   7  16        1.04        1.82      1.26 o
   6   7  16        1.43        1.26      1.30 o
  -1   8  16        1.40        0.59      1.38 o
   0   8  16        2.73        2.85      1.28 o
   1   8  16        0.01        0.09      1.32 o
   2   8  16        0.36        0.49      1.31 o
   3   8  16       13.72       15.52      1.76 o
   4   8  16        0.90        1.18      1.47 o
   0  -2  17       27.76       36.72      2.78 o
   1  -2  17        0.51        0.49      1.58 o
   2  -2  17        0.01        3.15      1.93 o
   3  -2  17        0.83        1.86      1.55 o
   4  -2  17        0.25        0.38      1.53 o
  -1  -1  17        0.02        0.64      1.24 o
   0  -1  17        2.76        3.62      1.47 o
   1  -1  17       21.85       23.73      1.52 o
   2  -1  17        0.50        0.51      1.43 o
   3  -1  17       10.83       14.33      1.45 o
   4  -1  17        4.62        5.27      1.32 o
   5  -1  17        7.09        8.53      1.56 o
  -2   0  17        0.93        1.17      1.14 o
  -1   0  17        0.50        0.88      1.08 o
   0   0  17        0.58        0.64      1.02 o
   1   0  17        0.00        2.54      1.36 o
   2   0  17       22.43       26.99      1.80 o
   3   0  17       39.94       44.06      2.79 o
   4   0  17       39.21       41.74      1.74 o
   5   0  17        5.38        1.23      1.48 o
   6   0  17        0.84        2.04      1.45 o
  -3   1  17        3.30        2.92      1.37 o
  -2   1  17        0.00       -0.01      1.07 o
  -1   1  17        0.00        0.35      1.04 o
   0   1  17        2.15        2.19      0.96 o
   1   1  17        1.20        1.52      1.02 o
   2   1  17       11.74        9.99      1.17 o
   3   1  17        1.55        3.20      1.21 o
   4   1  17       34.44       38.10      1.66 o
   5   1  17       12.09       14.82      1.39 o
   6   1  17        3.70        4.25      1.99 o
  -3   2  17        0.58        1.46      1.26 o
  -2   2  17        1.17        1.99      1.14 o
  -1   2  17        1.29        1.37      0.90 o
   0   2  17        0.17        0.59      1.05 o
   1   2  17        0.55        0.04      1.00 o
   2   2  17        0.30        1.06      1.01 o
   3   2  17        0.00        0.21      0.98 o
   4   2  17        0.00        0.57      1.13 o
   5   2  17       22.12       21.62      1.81 o
   6   2  17        1.29        3.68      1.97 o
   7   2  17        9.69       10.63      2.20 o
  -3   3  17        2.32        2.92      1.62 o
  -2   3  17        0.15        0.58      1.42 o
  -1   3  17        2.77        2.48      0.94 o
   0   3  17        7.09        7.45      1.14 o
   1   3  17       18.49       19.53      1.29 o
   2   3  17        0.19        1.52      0.99 o
   3   3  17        0.96        1.18      0.94 o
   4   3  17        0.17        0.02      1.10 o
   5   3  17       10.34        8.61      1.68 o
   6   3  17        1.67        1.67      1.49 o
   7   3  17        1.40        0.93      1.88 o
  -3   4  17        6.48        7.62      2.09 o
  -2   4  17        0.93        1.03      1.56 o
  -1   4  17        8.68       13.04      1.62 o
   0   4  17       30.98       29.68      1.40 o
   1   4  17        9.31        8.48      1.17 o
   2   4  17        7.07        9.44      1.15 o
   3   4  17        0.01        0.70      0.95 o
   4   4  17        5.42        5.89      1.41 o
   5   4  17        1.19        2.44      1.32 o
   6   4  17        6.24        6.55      1.49 o
   7   4  17        2.25        3.01      1.97 o
  -3   5  17        0.02       -0.01      2.04 o
  -2   5  17        0.29        2.10      1.60 o
  -1   5  17       10.12        9.82      1.63 o
   0   5  17        7.31        6.63      1.44 o
   1   5  17        0.61        1.44      1.31 o
   2   5  17        1.78        1.89      1.15 o
   3   5  17       10.66       12.65      1.31 o
   4   5  17        8.26        6.64      1.48 o
   5   5  17        3.82        5.72      1.50 o
   6   5  17        0.16        0.11      1.51 o
  -2   6  17        0.05        1.23      1.55 o
  -1   6  17        4.90        7.09      1.65 o
   0   6  17        3.63        2.40      1.43 o
   1   6  17        7.50        4.61      1.37 o
   2   6  17        5.64        5.23      1.66 o
   3   6  17       24.69       26.30      2.25 o
   4   6  17        0.14        0.00      1.85 o
   5   6  17       18.36       18.38      3.20 o
   6   6  17       10.74       14.73      1.80 o
  -1   7  17       11.03        9.04      1.50 o
   0   7  17        0.16        1.87      1.31 o
   1   7  17        0.06       -0.01      1.37 o
   2   7  17        5.56        3.85      1.43 o
   3   7  17       10.83       15.52      1.59 o
   4   7  17        5.96        8.86      1.75 o
   5   7  17        4.25        3.35      1.63 o
   1   8  17        1.13        1.22      1.38 o
   2   8  17        0.66        0.69      1.38 o
   1  -1  18        6.87        8.20      2.05 o
   2  -1  18       19.79       23.22      2.42 o
   3  -1  18        3.10        3.25      1.63 o
   0   0  18        0.13        1.50      1.31 o
   1   0  18       25.97       30.87      2.45 o
   2   0  18        6.30        5.83      1.57 o
   3   0  18       13.42       15.86      1.52 o
   4   0  18        1.25        2.00      1.27 o
  -1   1  18        1.18        1.29      1.15 o
   0   1  18        5.40        5.74      1.24 o
   1   1  18        0.77        2.01      1.31 o
   2   1  18        2.52        2.07      1.40 o
   3   1  18       16.37       16.56      1.49 o
   4   1  18        4.55        5.54      1.33 o
   5   1  18        0.09       -0.01      1.53 o
  -2   2  18        4.33        5.14      1.20 o
  -1   2  18       11.39       13.31      1.21 o
   0   2  18        1.83        0.34      1.07 o
   1   2  18        0.53        0.05      1.08 o
   2   2  18        0.12        0.11      1.07 o
   3   2  18        2.70        1.54      1.19 o
   4   2  18        6.41        6.39      1.29 o
   5   2  18        0.16       -0.01      1.81 o
  -2   3  18        6.48        6.94      1.73 o
  -1   3  18        2.56        2.17      1.51 o
   0   3  18        2.07        0.62      1.14 o
   1   3  18       12.11       14.40      1.28 o
   2   3  18        3.17        2.28      1.08 o
   3   3  18        2.42        4.26      1.04 o
   4   3  18        0.02       -0.01      1.37 o
   5   3  18        0.53        0.94      1.45 o
   6   3  18       10.70       12.67      1.73 o
  -2   4  18        0.89        0.43      1.60 o
  -1   4  18        0.52        0.05      1.54 o
   0   4  18        7.29        7.14      1.60 o
   1   4  18        0.29       -0.01      1.37 o
   2   4  18        5.19        6.86      1.24 o
   3   4  18       49.36       52.88      1.83 o
   4   4  18        0.41       -0.01      1.39 o
   5   4  18        4.21        2.95      1.48 o
  -1   5  18        0.20        0.61      1.53 o
   0   5  18        0.30        0.58      1.40 o
   1   5  18        0.27       -0.01      1.35 o
   2   5  18       46.62       44.31      2.71 o
   3   5  18       50.10       51.00      2.30 o
   4   5  18        0.93        0.89      1.44 o
   5   5  18        0.73        1.49      1.52 o
   0   6  18        0.02       -0.01      1.40 o
   1   6  18        0.13        0.56      1.37 o
   2   6  18       18.19       20.27      1.92 o
   3   6  18        1.65        3.09      1.66 o
   4   6  18        7.01        5.24      2.01 o
   2   7  18        0.92        0.41      1.37 o
   2   1  19        3.16        2.79      1.53 o
   1   2  19        2.01        3.47      1.39 o
   2   2  19        0.74        1.37      1.39 o
   3   2  19        1.99        2.20      1.27 o
   0   3  19        3.35        3.48      1.50 o
   1   3  19        0.58        2.03      1.17 o
   2   3  19        0.69       -0.01      1.13 o
   3   3  19        0.56        0.96      1.18 o
   4   3  19        5.14        4.73      1.58 o
   1   4  19        0.03        0.54      1.41 o
   2   4  19        0.01        0.53      1.37 o
   3   4  19       21.72       24.55      1.56 o
   2   5  19       11.67       15.61      1.93 o
 
